# Supplementary material for: Early Holocenic and Historic mtDNA African Signatures in the Iberian Peninsula: The Andalusian Region as a Paradigm
Source: PLoS One. 2015 Oct 28;10(10):e0139784. doi: 10.1371/journal.pone.0139784 (PMC4624789; doi:10.1371/journal.pone.0139784)
Supplement: S6 Dataset — (XLS) [file pone.0139784.s006.xls]

## Sheet: Database_mitogenomes
Database of 2,182 mitogenomes used for phylogenetic analyses of lineages U6, M1 and L
Hg	Detailed Hg	ID	Origin	Geographic affiliation	Reference	GenBank
U6a1	U6a1a1b	HG01628	Spain	Iberia	1000 Genomes Project	-
U6a3	U6a3	HG03060	Sierra Leone	West Africa	1000 Genomes Project	-
U6a3	U6a3f	HG02621	Gambia	West Africa	1000 Genomes Project	-
U6a3	U6a3f	HG02816	Gambia	West Africa	1000 Genomes Project	-
U6a5	U6a5	HG02763	Gambia	West Africa	1000 Genomes Project	-
U6a5	U6a5	HG02884	Gambia	West Africa	1000 Genomes Project	-
U6a5	U6a5	HG03258	Gambia	West Africa	1000 Genomes Project	-
U6a5	U6a5	HG03538	Gambia	West Africa	1000 Genomes Project	-
U6a2	U6a2a2a	38_U6a(Tor41)	Ethiopia	East Africa	Achilli et al. 2005	AY882416
U6b1	U6b1a2	39_U6b(Tor14)	Spain	Iberia	Achilli et al. 2005	AY882417
U6a3	U6a3	BF386	Burkina Faso	West Africa	Barbieri et al. 2012	JQ044946
U6a3	U6a3b2	BF016	Burkina Faso	West Africa	Barbieri et al. 2012	JQ045007
U6a3	U6a3f	BF326	Burkina Faso	West Africa	Barbieri et al. 2012	JQ044807
U6a5	U6a5b	BF012	Burkina Faso	West Africa	Barbieri et al. 2012	JQ045003
U6a1	U6a1a1a	13057	Unknown	Unknown	Behar et al. 2012	JQ702612
U6a1	U6a1a1a	7587	United Kingdom (England)	Europe	Behar et al. 2012	JQ705277
U6a1	U6a1a2	5427	Netherlands	Europe	Behar et al. 2012	JQ704539
U6a1	U6a1a2	5973	Portugal	Iberia	Behar et al. 2012	JQ704749
U6a1	U6a1b2	1460	Algeria	North Africa	Behar et al. 2012	JQ702816
U6a3	U6a3a1	6135	Russia (Karelia)	Europe	Behar et al. 2012	JQ704800
U6a3	U6a3a2a	4608	Unknown	Unknown	Behar et al. 2012	JQ704099
U6a5	U6a5	4081	Unknown	Unknown	Behar et al. 2012	JQ703902
U6a7	U6a7c	11143	Unknown	Unknown	Behar et al. 2012	JQ702118
U6b1	U6b1a	4464	Unknown	Unknown	Behar et al. 2012	JQ704030
U6b1	U6b1a2	6566	Spain (Canary Islands)	Iberia	Behar et al. 2012	JQ704896
U6b2	U6b2	4419	Spain	Iberia	Behar et al. 2012	JQ704008
U6a3	U6a3a2a	NAE047	Spain (Basque country)	Iberia	Cardoso et al. 2013	JX297143
U6a1	U6a1a1b	TC20	Tunisia	North Africa	Costa et al. 2009	FJ460539
U6b3	U6b3a	TC19	Tunisia	North Africa	Costa et al. 2009	FJ460538
U6a1	U6a1a1a	-	Germany	Europe	Family Tree DNA	HM776585
U6a1	U6a1b1a	-	Portugal	Iberia	Family Tree DNA	HM775953
U6a2	U6a2	FTDNA 182429	Sweden	Europe	Family Tree DNA	HQ286322
U6a3	U6a3a1a	FTDNA 142259	USA	America	Family Tree DNA	HQ585390
U6a5	U6a5a1	-	USA	America	Family Tree DNA	HQ592783
U6a7	U6a7a1	FTDNA E5945	France	Europe	Family Tree DNA	FJ979865
U6a7	U6a7a1	FTDNA 128037	United Kingdom (England)	Europe	Family Tree DNA	HM804485
U6a7	U6a7a1	-	USA	America	Family Tree DNA	HQ025914
U6a7	U6a7a1a	-	Canada	America	Family Tree DNA	GU433197
U6a7	U6a7a1a	-	Canada	America	Family Tree DNA	GU967378
U6a7	U6a7a1a	FTDNA 143851	USA	America	Family Tree DNA	HM804488
U6a7	U6a7a1b	-	Italy	Europe	Family Tree DNA	DQ856317
U6a7	U6a7a1b	-	United Kingdom (England Jew)	Europe	Family Tree DNA	HQ848079
U6a7	U6a7a1c	FTDNA 179500	USA	America	Family Tree DNA	HQ843176
U6a7	U6a7b1	-	France	Europe	Family Tree DNA	FJ939330
U6a7	U6a7b1	-	France	Europe	Family Tree DNA	HM641132
U6a8	U6a8b	-	Tunisia	North Africa	Family Tree DNA	JQ629405
U6c1	U6c1	-	Spain (Canary Islands)	Iberia	Family Tree DNA	HQ161773
U6c2	U6c2b	-	France	Europe	Family Tree DNA	HM775494
U6d1	U6d1a	FTDNA N40156	Unknown	Unknown	Family Tree DNA	GU366066
U6d1	U6d1a	-	Ireland	Europe	Family Tree DNA	JF734845
U6d1	U6d1a	Sar 00343U	Italy (Sardinia)	Europe	Fraumene et al. 2006	DQ523663
U6a3	U6a3c	NA19179	Nigeria	West Africa	HapMap Project	-
U6a5	U6a5	NA20356	African ancestry in USA	America	HapMap Project	-
U6d	U6d3a	NA19652	USA	America	HapMap Project	-
U6a1	U6a1a1a	HGDP01257	Algeria	North Africa	Hartmann et al. 2009	EU597562
U6a2	U6a2c	SJSb4	Syria	Near East/SouthCaucasus/Anatolia	Costa 2013	-
U6a3	U6a3d1a	SJSb46	Syria	Near East/SouthCaucasus/Anatolia	Costa 2013	-
U6a4	U6a4a	IRQ184	Iraq	Near East/SouthCaucasus/Anatolia	Costa 2013	-
U6a7	U6a7a1	PALAO727	Palestine	Near East/SouthCaucasus/Anatolia	Costa 2013	-
U6d1	U6d1b	SICTR48	Italy (Sicily)	Europe	Costa 2013	-
U6a7	U6a7a2	MOR [Hp U6]	Morocco	North Africa	Maca-Meyer et al. 2001	AF382008
U6a1	U6a1a1a	MOR [2579]	Morocco	North Africa	Maca-Meyer et al. 2003	AY275534
U6a7	U6a7a1	MAU [2041]	Mauritania	North Africa	Maca-Meyer et al. 2003	AY275531
U6a7	U6a7a1	MRG [M3]	Spain	Iberia	Maca-Meyer et al. 2003	AY275532
U6a7	U6a7b1	CAN [236]	Spain (Canary Islands)	Iberia	Maca-Meyer et al. 2003	AY275533
U6a8	U6a8	MAU [2032]	Mauritania	North Africa	Maca-Meyer et al. 2003	AY275535
U6b	U6b	SEW [540]	Senegal	West Africa	Maca-Meyer et al. 2003	AY275529
U6b1	U6b1a1	CAN [415]	Spain (Canary Islands)	Iberia	Maca-Meyer et al. 2003	AY275528
U6b2	U6b2	BMO [2812]	Morocco (Berber)	North Africa	Maca-Meyer et al. 2003	AY275527
U6b4	U6b4	GAL [1766]	Spain	Iberia	Maca-Meyer et al. 2003	AY275530
U6c1	U6c1	CAN [183]	Spain (Canary Islands)	Iberia	Maca-Meyer et al. 2003	AY275537
U6c2	U6c2a	BMO [167]	Morocco (Berber)	North Africa	Maca-Meyer et al. 2003	AY275536
U6a	U6a	1_U6a(Tor239)	Morocco Berber (Asni)	North Africa	Olivieri et al. 2006	EF064317
U6a1	U6a1a1a	2_U6a1(Tor191)	Italy	Europe	Olivieri et al. 2006	EF064318
U6a1	U6a1a1a	3_U6a1(Tor255)	Italy	Europe	Olivieri et al. 2006	EF064319
U6a1	U6a1b	4_U6a1(Tor260)	Italy	Europe	Olivieri et al. 2006	EF064320
U6a1	U6a1b1a	5_U6a1(Tor270)	Italy	Europe	Olivieri et al. 2006	EF064321
U6a2	U6a2a	6_U6a2(Tor253)	Italy	Europe	Olivieri et al. 2006	EF064322
U6a2	U6a2a1	8_U6a2(Tor251)	Ethiopia	East Africa	Olivieri et al. 2006	EF064323
U6a3	U6a3	9_U6a3(Tor262)	Nigeria	West Africa	Olivieri et al. 2006	EF064324
U6a3	U6a3b1a	10_U6a3(Tor238)	Morocco Berber (Asni)	North Africa	Olivieri et al. 2006	EF064325
U6a3	U6a3e	11_U6a3(Tor247)	Morocco Berber (Asni)	North Africa	Olivieri et al. 2006	EF064326
U6a4	U6a4	13_U6a4(Tor237)	Italy	Europe	Olivieri et al. 2006	EF064328
U6a4	U6a4a	12_U6a4(Tor257)	Iraq	Near East/SouthCaucasus/Anatolia	Olivieri et al. 2006	EF064327
U6a5	U6a5	14_U6a5(Tor246)	Italy	Europe	Olivieri et al. 2006	EF064329
U6a5	U6a5	17_U6a5	Italy	Europe	Olivieri et al. 2006	EF064332
U6a5	U6a5a	15_U6a5(Tor252)	Nigeria	West Africa	Olivieri et al. 2006	EF064330
U6a5	U6a5a1	16_U6a5(Tor266)	Tunisia	North Africa	Olivieri et al. 2006	EF064331
U6a6	U6a6b2	18_U6a6(Tor265)	Tunisia	North Africa	Olivieri et al. 2006	EF064333
U6a6	U6a6b2	19_U6a6(Tor254)	Morocco Berber (Asni)	North Africa	Olivieri et al. 2006	EF064334
U6a7	U6a7a1	20_U6a7(Tor242)	Italy	Europe	Olivieri et al. 2006	EF064335
U6a7	U6a7a1	21_U6a7(Tor245)	Italy	Europe	Olivieri et al. 2006	EF064336
U6a7	U6a7a1b	22_U6a7(Tor243)	Italy	Europe	Olivieri et al. 2006	EF064337
U6a7	U6a7a1c	23_U6a7(Tor261)	Italy	Europe	Olivieri et al. 2006	EF064338
U6a7	U6a7b1	24_U6a7	France	Europe	Olivieri et al. 2006	EF064339
U6b1	U6b1a1	26_U6b1(Tor248)	Spain	Iberia	Olivieri et al. 2006	EF064340
U6c1	U6c1	30_U6c(Tor241)	Italy	Europe	Olivieri et al. 2006	EF064344
U6d1	U6d1b	27_U6d(Tor240)	Italy	Europe	Olivieri et al. 2006	EF064341
U6d1	U6d1b	28_U6d(Tor244)	Morocco Berber (Asni)	North Africa	Olivieri et al. 2006	EF064342
U6d2	U6d2	29_U6d(Tor267)	Ethiopia (Jew)	East Africa	Olivieri et al. 2006	EF064343
U6a2	U6a2	N23	Armenia	North Caucasus	Pennarun et al. 2012	KC152590
U6a2	U6a2a1	Eth163	Ethiopia	East Africa	Pennarun et al. 2012	KC152577
U6a2	U6a2a2	Eth139	Ethiopia	East Africa	Pennarun et al. 2012	KC152576
U6a2	U6a2b1	Kuw158	Kuwait	Southwestern Asia	Pennarun et al. 2012	KC152589
U6a2	U6a2c	Egy198	Egypt	North Africa	Pennarun et al. 2012	KC152569
U6a3	U6a3	GB349	Guinea-Bissau	West Africa	Pennarun et al. 2012	KC152585
U6a3	U6a3a1a	A040	Morocco	North Africa	Pennarun et al. 2012	KC152538
U6a3	U6a3a2	AE188	Tunisia	North Africa	Pennarun et al. 2012	KC152549
U6a3	U6a3d1a	Egy783	Egypt	North Africa	Pennarun et al. 2012	KC152574
U6a3	U6a3f	GB222	Guinea-Bissau	West Africa	Pennarun et al. 2012	KC152584
U6a5	U6a5	FT13	Italy (Sicily)	Europe	Pennarun et al. 2012	KC152579
U6a5	U6a5a1	AE406	Tunisia	North Africa	Pennarun et al. 2012	KC152553
U6a6	U6a6a	C079	Morocco	North Africa	Pennarun et al. 2012	KC152565
U6a6	U6a6a1	B062	Morocco	North Africa	Pennarun et al. 2012	KC152562
U6a6	U6a6b1	AE231	Tunisia	North Africa	Pennarun et al. 2012	KC152550
U6a6	U6a6b1	B027	Morocco	North Africa	Pennarun et al. 2012	KC152559
U6a7	U6a7a1b	FT20	Ukraine	Europe	Pennarun et al. 2012	KC152580
U6a7	U6a7b	AE450	Tunisia	North Africa	Pennarun et al. 2012	KC152555
U6a7	U6a7b1	FT22	France	Europe	Pennarun et al. 2012	KC152581
U6a7	U6a7c1	AE113	Tunisia	North Africa	Pennarun et al. 2012	KC152547
U6a7	U6a7c1	C068	Morocco	North Africa	Pennarun et al. 2012	KC152564
U6a8	U6a8a	A090	Morocco	North Africa	Pennarun et al. 2012	KC152541
U6a8	U6a8a	AE363	Tunisia	North Africa	Pennarun et al. 2012	KC152552
U6a8	U6a8b	F005	Morocco	North Africa	Pennarun et al. 2012	KC152578
U6b	U6b	AE544	Tunisia	North Africa	Pennarun et al. 2012	KC152558
U6b1	U6b1b	AE187	Tunisia	North Africa	Pennarun et al. 2012	KC152548
U6b1	U6b1b	E037	Morocco	North Africa	Pennarun et al. 2012	KC152567
U6b2	U6b2	A057	Morocco	North Africa	Pennarun et al. 2012	KC152539
U6b3	U6b3a	A129	Morocco	North Africa	Pennarun et al. 2012	KC152543
U6c1	U6c1	B032	Morocco	North Africa	Pennarun et al. 2012	KC152561
U6c2	U6c2a	E039	Morocco	North Africa	Pennarun et al. 2012	KC152568
U6d2	U6d2	R008	Algeria	North Africa	Pennarun et al. 2012	KC152592
U6d3	U6d3a	A085	Morocco	North Africa	Pennarun et al. 2012	KC152540
U6a	U6a+16189	I4	Russia	Europe	Pereira et al. 2010	HQ651707
U6a1	U6a1	P14	Portugal	Iberia	Pereira et al. 2010	HQ651694
U6a1	U6a1a1a	P8	Portugal	Iberia	Pereira et al. 2010	HQ651688
U6a1	U6a1a1a	P12	Portugal	Iberia	Pereira et al. 2010	HQ651692
U6a1	U6a1a1a	P15	Portugal	Iberia	Pereira et al. 2010	HQ651695
U6a1	U6a1a1a	P20	Portugal	Iberia	Pereira et al. 2010	HQ651700
U6a1	U6a1b1a	P5	Portugal	Iberia	Pereira et al. 2010	HQ651685
U6a1	U6a1b1a	P10	Portugal	Iberia	Pereira et al. 2010	HQ651690
U6a1	U6a1b1a	P11	Portugal	Iberia	Pereira et al. 2010	HQ651691
U6a1	U6a1b1b	P13	Portugal	Iberia	Pereira et al. 2010	HQ651693
U6a1	U6a1b2	P16	Portugal	Iberia	Pereira et al. 2010	HQ651696
U6a1	U6a1b3	I2	Morocco	North Africa	Pereira et al. 2010	HQ651705
U6a1	U6a1b3	I5	Morocco	North Africa	Pereira et al. 2010	HQ651708
U6a2	U6a2a2	I7	Ethiopia	East Africa	Pereira et al. 2010	HQ651710
U6a2	U6a2c	P22	Portugal	Iberia	Pereira et al. 2010	HQ651702
U6a3	U6a3	I11	Bulgaria (Jew)	Europe	Pereira et al. 2010	HQ651714
U6a3	U6a3a	I10	Bulgaria (Jew)	Europe	Pereira et al. 2010	HQ651713
U6a3	U6a3a1	P6	Portugal	Iberia	Pereira et al. 2010	HQ651686
U6a3	U6a3b	P19	Portugal	Iberia	Pereira et al. 2010	HQ651699
U6a3	U6a3b	I1	Turkey (Jew)	Near East/SouthCaucasus/Anatolia	Pereira et al. 2010	HQ651704
U6a3	U6a3b1	P17	Portugal	Iberia	Pereira et al. 2010	HQ651697
U6a3	U6a3b1	P18	Portugal	Iberia	Pereira et al. 2010	HQ651698
U6a3	U6a3b1	P21	Portugal	Iberia	Pereira et al. 2010	HQ651701
U6a3	U6a3b1	M1	Morocco	North Africa	Pereira et al. 2010	HQ651703
U6a3	U6a3d1a	I8	Palestine	Near East/SouthCaucasus/Anatolia	Pereira et al. 2010	HQ651711
U6a7	U6a7a1	P9	Portugal	Iberia	Pereira et al. 2010	HQ651689
U6a7	U6a7a1	I6	Tunisia (Jew)	North Africa	Pereira et al. 2010	HQ651709
U6a7	U6a7a1b	I3	Poland (Jew)	Europe	Pereira et al. 2010	HQ651706
U6a7	U6a7c1	P3	Portugal	Iberia	Pereira et al. 2010	HQ651683
U6a8	U6a8b	I9	Palestine	Near East/SouthCaucasus/Anatolia	Pereira et al. 2010	HQ651712
U6b1	U6b1a	SE40	Spain (Canary Islands)	Iberia	Pereira et al. 2010	HQ651677
U6b1	U6b1a	SE81	Spain (Canary Islands)	Iberia	Pereira et al. 2010	HQ651678
U6b1	U6b1a	SE161	Spain (Canary Islands)	Iberia	Pereira et al. 2010	HQ651680
U6b1	U6b1a1	SE30	Spain (Canary Islands)	Iberia	Pereira et al. 2010	HQ651676
U6b1	U6b1a1	SE89	Spain (Canary Islands)	Iberia	Pereira et al. 2010	HQ651679
U6b4	U6b4	P2	Portugal	Iberia	Pereira et al. 2010	HQ651682
U6b4	U6b4	P7	Portugal	Iberia	Pereira et al. 2010	HQ651687
U6d1	U6d1	P4	Portugal	Iberia	Pereira et al. 2010	HQ651684
U6d3	U6d3a	P1	Portugal	Iberia	Pereira et al. 2010	HQ651681
U6a7	U6a7a1	Fr1_12204_U6	Newfoundland	America	Pope et al. 2011	HQ287880
U6a1	U6a1a1a	H140	Andalusia (Huelva)	Iberia	present study	KT819213
U6a1	U6a1a1a	H162	Andalusia (Huelva)	Iberia	present study	KT819214
U6a1	U6a1a1a	H139	Andalusia (Huelva)	Iberia	present study	KT819215
U6a1	U6a1b2	G131	Andalusia (Granada)	Iberia	present study	KT819233
U6a3	U6a3b	H143	Andalusia (Huelva)	Iberia	present study	KT819216
U6a3	U6a3b	H144	Andalusia (Huelva)	Iberia	present study	KT819217
U6a3	U6a3b	G130	Andalusia (Granada)	Iberia	present study	KT819234
U6a3	U6a3b1	H165	Andalusia (Huelva)	Iberia	present study	KT819218
U6a3	U6a3b1	H167	Andalusia (Huelva)	Iberia	present study	KT819219
U6a6	U6a6b1	G132	Andalusia (Granada)	Iberia	present study	KT819232
U6a7	U6a7a1	G116	Andalusia (Granada)	Iberia	present study	KT819235
U6a7	U6a7a1	A07	Morocco Berber (Asni)	North Africa	present study	KT819243
U6a7	U6a7a1	Fig92	Morocco Berber (Figuig)	North Africa	present study	KT819265
U6a7	U6a7a1b	H137	Andalusia (Huelva)	Iberia	present study	KT819220
U6a7	U6a7c1	Fig01	Morocco Berber (Figuig)	North Africa	present study	KT819266
U6a8	U6a8a	B21	Morocco Berber (Bouhria)	North Africa	present study	KT819250
U6b	U6b	G134	Andalusia (Granada)	Iberia	present study	KT819236
U6c2	U6c2b	H134	Andalusia (Huelva)	Iberia	present study	KT819221
U6d	U6d3a	H147	Andalusia (Huelva)	Iberia	present study	KT819222
U6d	U6d3a	H168	Andalusia (Huelva)	Iberia	present study	KT819223
U6a1	U6a1b	1343509	Italy (Calabria)	Europe	Raule et al. 2014	JX153033
U6a1	U6a1b1b	1354092	Italy (Calabria)	Europe	Raule et al. 2014	JX153040
U6a5	U6a5	1309338	Italy (Calabria)	Europe	Raule et al. 2014	JX153008
U6a5	U6a5	1664859	Italy (Calabria)	Europe	Raule et al. 2014	JX153102
U6a1	U6a1a1a	M62	Spain (León)	Iberia	Secher et al. 2014	JX120710
U6a1	U6a1a1a	7196	Andalusia (Málaga)	Iberia	Secher et al. 2014	JX120711
U6a1	U6a1a1a	FTDNA N57230	USA	America	Secher et al. 2014	JX120748
U6a1	U6a1a1a	FTDNA N42971	USA	America	Secher et al. 2014	JX120749
U6a1	U6a1b1b	1692	Andalusia (Sevilla)	Iberia	Secher et al. 2014	JX120712
U6a1	U6a1b3	7197	Spain (Asturias)	Iberia	Secher et al. 2014	JX120709
U6a2	U6a2a1	EAM471a	Ethiopia	East Africa	Secher et al. 2014	JX120713
U6a2	U6a2a2a	FTDNA N88731	Ethiopia	East Africa	Secher et al. 2014	JX120776
U6a2	U6a2b	EAA1304a	Ethiopia	East Africa	Secher et al. 2014	JX120716
U6a2	U6a2b1	EOR1952a	Ethiopia	East Africa	Secher et al. 2014	JX120714
U6a2	U6a2b1	EWl2561a	Ethiopia	East Africa	Secher et al. 2014	JX120715
U6a3	U6a3a1	FTDNA 214218	Finland	Europe	Secher et al. 2014	JX120772
U6a3	U6a3a1a	FTDNA 145146	USA	America	Secher et al. 2014	JX120761
U6a3	U6a3a2a	2499	Spain (Madrid)	Iberia	Secher et al. 2014	JX120708
U6a3	U6a3b	BBR056	Morocco (Berber)	North Africa	Secher et al. 2014	JX120717
U6a3	U6a3c	GPN-ASH-063	Ghana	West Africa	Secher et al. 2014	JX120718
U6a3	U6a3c	7164	Ghana	West Africa	Secher et al. 2014	JX120719
U6a3	U6a3c	FTDNA 175313	USA	America	Secher et al. 2014	JX120768
U6a3	U6a3c	FTDNA 176370	USA	America	Secher et al. 2014	JX120769
U6a3	U6a3e	5389	Spain (Galicia)	Iberia	Secher et al. 2014	JX120720
U6a5	U6a5	CAM-WAZ-016	Lake Chad	Central Africa	Secher et al. 2014	JX120721
U6a5	U6a5	FTDNA 54282	Italy (Sicily)	Europe	Secher et al. 2014	JX120756
U6a5	U6a5b	MD-106	Cameroon	Central Africa	Secher et al. 2014	JX120722
U6a5	U6a5b	IT-037	Nigeria	West Africa	Secher et al. 2014	JX120723
U6a6	U6a6a1	7198	Spain (Asturias)	Iberia	Secher et al. 2014	JX120725
U6a6	U6a6a1	MARAr299	Morocco	North Africa	Secher et al. 2014	JX120726
U6a6	U6a6b1	MARAr655	Morocco	North Africa	Secher et al. 2014	JX120724
U6a7	U6a7a1	FTDNA 127133	United Kingdom (England)	Europe	Secher et al. 2014	JX120760
U6a7	U6a7a1a	FTDNA 4318	France	Europe	Secher et al. 2014	JX120754
U6a7	U6a7a1a	FTDNA 118837	France	Europe	Secher et al. 2014	JX120758
U6a7	U6a7a1a	FTDNA 121722	France	Europe	Secher et al. 2014	JX120759
U6a7	U6a7a1a	FTDNA 172738	France	Europe	Secher et al. 2014	JX120766
U6a7	U6a7a1a	FTDNA 174626	France	Europe	Secher et al. 2014	JX120767
U6a7	U6a7a1a	FTDNA 187060	Canada	America	Secher et al. 2014	JX120771
U6a7	U6a7a1a	FTDNA N7666	Canada	America	Secher et al. 2014	JX120773
U6a7	U6a7a1a	FTDNA N37299	France	Europe	Secher et al. 2014	JX120774
U6a7	U6a7a1b	ALG-LN-031	Algeria	North Africa	Secher et al. 2014	JX120727
U6a7	U6a7a1b	FTDNA N28078	Germany (Jew)	Europe	Secher et al. 2014	JX120750
U6a7	U6a7a1b	FTDNA E13486	Andalusia (Jaén)	Iberia	Secher et al. 2014	JX120751
U6a7	U6a7a1b	FTDNA 148701	Mexico	America	Secher et al. 2014	JX120752
U6a7	U6a7a1b	FTDNA 27347	Poland (Jew)	Europe	Secher et al. 2014	JX120753
U6a7	U6a7a1b	FTDNA 73692	Cuba	America	Secher et al. 2014	JX120757
U6a7	U6a7a2	6915	USA	America	Secher et al. 2014	JX120730
U6a7	U6a7a2a	6901	USA	America	Secher et al. 2014	JX120728
U6a7	U6a7a2a	6913	USA	America	Secher et al. 2014	JX120729
U6a7	U6a7a2a	FTDNA 145692	United Kingdom (Scotland)	Europe	Secher et al. 2014	JX120762
U6a7	U6a7b1	7194	Algeria	North Africa	Secher et al. 2014	JX120731
U6a7	U6a7b1	4206	Spain (Canary Islands)	Iberia	Secher et al. 2014	JX120732
U6a7	U6a7c1	FTDNA 172607	USA	America	Secher et al. 2014	JX120765
U6a8	U6a8b	FTDNA 167692	Andalusia (Málaga)	Iberia	Secher et al. 2014	JX120764
U6b	U6b	7200	Oman	Near East/SouthCaucasus/Anatolia	Secher et al. 2014	JX120736
U6b	U6b	7201	Saudi Arabia	Near East/SouthCaucasus/Anatolia	Secher et al. 2014	JX120737
U6b	U6b	SUD-KAS-023	Sudan	East Africa	Secher et al. 2014	JX120738
U6b	U6b	CAM-SAD-028	Lake Chad	Central Africa	Secher et al. 2014	JX120739
U6b	U6b	CAM-POL-035	Cameroon	Central Africa	Secher et al. 2014	JX120740
U6b1	U6b1a	FTDNA 46166	Spain (Canary Islands)	Iberia	Secher et al. 2014	JX120755
U6b1	U6b1a	FTDNA 149656	Spain (Canary Islands)	Iberia	Secher et al. 2014	JX120763
U6b1	U6b1a1	1802	Spain (Navarra)	Iberia	Secher et al. 2014	JX120733
U6b2	U6b2	FTDNA N53857	Poland	Europe	Secher et al. 2014	JX120775
U6b3	U6b3	GPN-BRO-047	Ghana	West Africa	Secher et al. 2014	JX120734
U6b3	U6b3a	MARBr076	Morocco (Berber)	North Africa	Secher et al. 2014	JX120735
U6c1	U6c1	7199	Andalusia (Córdoba)	Iberia	Secher et al. 2014	JX120744
U6c1	U6c1	4933	Spain (Canary Islands)	Iberia	Secher et al. 2014	JX120745
U6c1	U6c1	FTDNA 182742	Italy	Europe	Secher et al. 2014	JX120770
U6c2	U6c2	7195	Algeria	North Africa	Secher et al. 2014	JX120746
U6c2	U6c2	ALG-LN-164	Algeria	North Africa	Secher et al. 2014	JX120747
U6d	U6d	MARBr064	Morocco (Berber)	North Africa	Secher et al. 2014	JX120741
U6d	U6d3	BBR049	Morocco (Berber)	North Africa	Secher et al. 2014	JX120743
U6d3	U6d3a	M07	Spain (León)	Iberia	Secher et al. 2014	JX120742
M1a1	M1a1i	HG01272	Colombia	America	1000 Genomes Project	-
M1a1	M1a1c	4693	Ethiopia	East Africa	Behar et al. 2008a	EF556180
M1a	M1a	HSC1866	Unknown	Unknown	Behar et al. 2012	JQ702955
M1a1	M1a1a1	HSC6033	Unknown	Unknown	Behar et al. 2012	JQ704763
M1a1	M1a1b1c	HSC9223	Unknown	Unknown	Behar et al. 2012	JQ705802
M1a1	M1a1i	HSC2167	Cyprus	Europe	Behar et al. 2012	JQ703063
M1a8	M1a8	HSC10710	Unknown	Unknown	Behar et al. 2012	JQ702011
M1b1	M1b1a	HSC221	Unknown	Unknown	Behar et al. 2012	JQ703086
M1b1	M1b1a	HSC4506	Unknown	Unknown	Behar et al. 2012	JQ704049
M1a3	M1a3b	PAS57	Spain (Basque country)	Iberia	Cardoso et al. 2013	JX297179
M1a1	M1a1b1c	-	Poland (Jew)	Europe	Family Tree DNA	JQ249907
M1a1	M1a1	M1_JOR841	Jordan	Near East/SouthCaucasus/Anatolia	González et al. 2007	DQ779929
M1a1	M1a1b1b	M1_GEO2463	Georgia	North Caucasus	González et al. 2007	DQ779928
M1a1	M1a1b1b1	M1_SAUARA	Saudi Arabia	Near East/SouthCaucasus/Anatolia	González et al. 2007	DQ779930
M1a2	M1a2a	M1_CAS2490	Spain	Iberia	González et al. 2007	DQ779927
M1a3	M1a3a	M1_BER957	Morocco	North Africa	González et al. 2007	DQ779926
M1a3	M1a3b	M1-BASV82	Spain	Iberia	González et al. 2007	DQ779925
M1b2	M1b2	M1_SER558	Senegal	West Africa	González et al. 2007	DQ779931
M1b2	M1b2	M1_VAL1881	Spain	Iberia	González et al. 2007	DQ779932
M1a1	M1a1b	NA19025	Kenya	East Africa	HapMap Project	-
M1a1	M1a1a1	EH31	Egypt	North Africa	Kujanová et al. 2009	EU935463
M1a2	M1a2a1	M11	Morocco	North Africa	Maca-Meyer et al. 2001	AF381984
M1b1	M1b1	M12	Jordan	Near East/SouthCaucasus/Anatolia	Maca-Meyer et al. 2001	AF381996
M1a3	M1a3b	Volot_6_M1a3b	Russia (Volot)	Europe	Malyarchuk et al. 2008	EU200766
M1a3	M1a3b1	Vl_78_M1a3b	Russia (Vladimir)	Europe	Malyarchuk et al. 2008	EU200765
M1a3	M1a3b	Tm27	Russia	Europe	Malyarchuk et al. 2010	GU122999
M1a1	M1a1	18_M1a1(Tor193)	Greece	Europe	Olivieri et al. 2006	EF060329
M1a1	M1a1	19_M1a1(Tor201)	Greece	Europe	Olivieri et al. 2006	EF060330
M1a1	M1a1	20_M1a1(Tor258)	Iraq (Jew)	Near East/SouthCaucasus/Anatolia	Olivieri et al. 2006	EF060331
M1a1	M1a1a1	1_M1a1a(Tor176)	Italy	Europe	Olivieri et al. 2006	EF060313
M1a1	M1a1a1	2_M1a1a(Tor204)	Egypt Berber (Siwa)	North Africa	Olivieri et al. 2006	EF060314
M1a1	M1a1a1	3_M1a1a(Tor221)	Egypt Berber (Siwa)	North Africa	Olivieri et al. 2006	EF060315
M1a1	M1a1a1	4_M1a1a(Tor236)	Egypt	North Africa	Olivieri et al. 2006	EF060316
M1a1	M1a1b1	5_M1a1b(Tor195)	Italy	Europe	Olivieri et al. 2006	EF060317
M1a1	M1a1b1a	6_M1a1b1(Tor169)	Italy	Europe	Olivieri et al. 2006	EF060318
M1a1	M1a1b1a	7_M1a1b1(Tor217)	Italy	Europe	Olivieri et al. 2006	EF060319
M1a1	M1a1b1a	8_M1a1b1(Tor218)	Italy	Europe	Olivieri et al. 2006	EF060320
M1a1	M1a1b1a	9_M1a1b1(Tor186)	Italy	Europe	Olivieri et al. 2006	EF060321
M1a1	M1a1c	10_M1a1c(Tor215)	Ethiopia	East Africa	Olivieri et al. 2006	EF060322
M1a1	M1a1c	11_M1a1c	Ethiopia	East Africa	Olivieri et al. 2006	EF060323
M1a1	M1a1d	12_M1a1d(Tor203)	Ethiopia	East Africa	Olivieri et al. 2006	EF060324
M1a1	M1a1d	13_M1a1d(Tor211)	Ethiopia	East Africa	Olivieri et al. 2006	EF060325
M1a1	M1a1d	14_M1a1d(Tor263)	Ethiopia	East Africa	Olivieri et al. 2006	EF060326
M1a1	M1a1d	15_M1a1d(Tor222)	Ethiopia	East Africa	Olivieri et al. 2006	EF060327
M1a1	M1a1e1	22_M1a1e	USA	America	Olivieri et al. 2006	EF060333
M1a1	M1a1e1	23_M1a1e	Italy	Europe	Olivieri et al. 2006	EF060334
M1a1	M1a1e2	21_M1a1e(Tor16)	Unknown	Unknown	Olivieri et al. 2006	EF060332
M1a1	M1a1f	16_M1a1(Tor206)	Ethiopia	East Africa	Olivieri et al. 2006	EF060328
M1a2	M1a2	29_M1a2(Tor250)	Egypt	North Africa	Olivieri et al. 2006	EF060340
M1a2	M1a2a1	24_M1a2a(Tor189)	Italy	Europe	Olivieri et al. 2006	EF060335
M1a2	M1a2a1	25_M1a2a(Tor213)	Morocco Berber (Asni)	North Africa	Olivieri et al. 2006	EF060336
M1a2	M1a2b1	28_M1a2b(Tor235)	Italy	Europe	Olivieri et al. 2006	EF060339
M1a2	M1a2b2	26_M1a2b(Tor197)	Ethiopia	East Africa	Olivieri et al. 2006	EF060337
M1a2	M1a2b2	27_M1a2b(Tor188)	Ethiopia	East Africa	Olivieri et al. 2006	EF060338
M1a3	M1a3a	30_M1a3(Tor181)	Morocco Berber (Asni)	North Africa	Olivieri et al. 2006	EF060341
M1a3	M1a3a	31_M1a3(Tor171)	Italy	Europe	Olivieri et al. 2006	EF060342
M1a3	M1a3b	32_M1a3(Tor249)	Egypt	North Africa	Olivieri et al. 2006	EF060343
M1a4	M1a4	37_M1a4(Tor234)	Egypt	North Africa	Olivieri et al. 2006	EF060348
M1a4	M1a4	38_M1a4(Tor264)	Ethiopia	East Africa	Olivieri et al. 2006	EF060349
M1a4	M1a4a	35_M1a4(Tor212)	Ethiopia	East Africa	Olivieri et al. 2006	EF060346
M1a4	M1a4a	36_M1a4(Tor185)	Kenya	East Africa	Olivieri et al. 2006	EF060347
M1a5	M1a5	39_M1a5(Tor187)	Somalia	East Africa	Olivieri et al. 2006	EF060350
M1a5	M1a5	40_M1a5(Tor183)	Ethiopia	East Africa	Olivieri et al. 2006	EF060351
M1a6	M1a6	33_M1a(Tor223)	Ethiopia	East Africa	Olivieri et al. 2006	EF060344
M1a8	M1a8	34_M1a(Tor198)	Ethiopia	East Africa	Olivieri et al. 2006	EF060345
M1b1	M1b1a	42_M1b1a(Tor180)	Italy	Europe	Olivieri et al. 2006	EF060353
M1b1	M1b1a	43_M1b1a(Tor259)	Israel	Near East/SouthCaucasus/Anatolia	Olivieri et al. 2006	EF060354
M1b1	M1b1b	41_M1b1(Tor194)	Mauritania	North Africa	Olivieri et al. 2006	EF060352
M1b2	M1b2	48_M1b2(Tor214)	Italy	Europe	Olivieri et al. 2006	EF060359
M1b2	M1b2	49_M1b2(Tor170)	Italy	Europe	Olivieri et al. 2006	EF060360
M1b2	M1b2	50_M1b2(Tor207)	Morocco Berber (Bouhria)	North Africa	Olivieri et al. 2006	EF060361
M1b2	M1b2a	46_M1b2a(Tor199)	Morocco Berber (Bouhria)	North Africa	Olivieri et al. 2006	EF060357
M1b2	M1b2a1	44_M1b2a(Tor200)	Italy	Europe	Olivieri et al. 2006	EF060355
M1b2	M1b2a1	45_M1b2a(Tor205)	Italy	Europe	Olivieri et al. 2006	EF060356
M1b2	M1b2b	47_M1b2(Tor172)	Italy	Europe	Olivieri et al. 2006	EF060358
M1b2	M1b2c	51_M1b2(Tor298)	Iraq	Near East/SouthCaucasus/Anatolia	Olivieri et al. 2006	EF060362
M1a1	M1a1a	A137	Morocco	North Africa	Pennarun et al. 2012	KC152544
M1a1	M1a1b1	AE475	Tunisia	North Africa	Pennarun et al. 2012	KC152556
M1a1	M1a1b1b	CRK7	Cherkes	North Caucasus	Pennarun et al. 2012	KC152566
M1a1	M1a1b1b	Geo137	Georgia	North Caucasus	Pennarun et al. 2012	KC152587
M1a1	M1a1b1b	OSE118	Ossetia	North Caucasus	Pennarun et al. 2012	KC152591
M1a1	M1a1b1b1	SA1268	Saudi Arabia	Near East/SouthCaucasus/Anatolia	Pennarun et al. 2012	KC152593
M1a1	M1a1b2	Egy652	Egypt	North Africa	Pennarun et al. 2012	KC152571
M1a1	M1a1e1	FT5	Italy	Europe	Pennarun et al. 2012	KC152582
M1a1	M1a1e1	FT6	Italy	Europe	Pennarun et al. 2012	KC152583
M1a1	M1a1f	SA1402	Saudi Arabia	Near East/SouthCaucasus/Anatolia	Pennarun et al. 2012	KC152594
M1a1	M1a1g	Egy885	Egypt	North Africa	Pennarun et al. 2012	KC152575
M1a2	M1a2a1	A155	Morocco	North Africa	Pennarun et al. 2012	KC152545
M1a2	M1a2a1	B077	Morocco	North Africa	Pennarun et al. 2012	KC152563
M1a2	M1a2b1	Egy423	Egypt	North Africa	Pennarun et al. 2012	KC152570
M1a3	M1a3a	AE437	Tunisia	North Africa	Pennarun et al. 2012	KC152554
M1a3	M1a3b1	B030	Morocco	North Africa	Pennarun et al. 2012	KC152560
M1a6	M1a6	Egy767	Egypt	North Africa	Pennarun et al. 2012	KC152573
M1a7	M1a7	Kuw123	Kuwait	Southwestern Asia	Pennarun et al. 2012	KC152588
M1b1	M1b1	A126	Morocco	North Africa	Pennarun et al. 2012	KC152542
M1b1	M1b1a	AE102	Tunisia	North Africa	Pennarun et al. 2012	KC152546
M1b1	M1b1b	GB54	Guinea-Bissau	West Africa	Pennarun et al. 2012	KC152586
M1b2	M1b2b	AE497	Tunisia	North Africa	Pennarun et al. 2012	KC152557
M1b2	M1b2b	Egy654	Egypt	North Africa	Pennarun et al. 2012	KC152572
M1b2	M1b2c	AE264	Tunisia	North Africa	Pennarun et al. 2012	KC152551
M1a3	M1a3a	TA19	Portugal	Iberia	Pereira et al. 2007	EF177443
M1a2	M1a2a1	TBurkina105	Burkina Faso	West Africa	Pereira et al. 2010	GQ377749
M1a2	M1a2a1	TBurkina110	Burkina Faso	West Africa	Pereira et al. 2010	GQ377750
M1a2	M1a2a1	TBurkina111	Burkina Faso	West Africa	Pereira et al. 2010	GQ377751
M1a1	M1a1b1	H161	Andalusia (Huelva)	Iberia	present study	KT819212
M1a1	M1a1b2	Fig72	Morocco Berber (Figuig)	North Africa	present study	KT819264
M1a2	M1a2a1	G086	Andalusia (Granada)	Iberia	present study	KT819229
M1a3	M1a3b	G129	Andalusia (Granada)	Iberia	present study	KT819230
M1b2	M1b2c	G128	Andalusia (Granada)	Iberia	present study	KT819231
M1a3	M1a3a	1313432	Italy	Europe	Raule et al. 2014	JX153011
M1a3	M1a3b	1535332	Italy	Europe	Raule et al. 2014	JX153066
M1a8	M1a8	5173875	Denmark	Europe	Raule et al. 2014	JX154038
M1a1	M1a1e2	Azeri43	Azerbaijan	North Caucasus	Schönberg et al. 2011	HM852804
M1a1	M1a1h	25_M1(Tor196)	Ethiopia	East Africa	Torroni et al. 2006	DQ341082
L1b1	L1b1a	HG02589	Gambia	West Africa	1000 Genomes Project	-
L1b1	L1b1a	HG02646	Gambia	West Africa	1000 Genomes Project	-
L1b1	L1b1a	HG03079	Sierra Leone	West Africa	1000 Genomes Project	-
L1b1	L1b1a	HG03099	Nigeria	West Africa	1000 Genomes Project	-
L1b1	L1b1a	HG03295	Nigeria	West Africa	1000 Genomes Project	-
L1b1	L1b1a	HG03311	Nigeria	West Africa	1000 Genomes Project	-
L1b1	L1b1a	HG03351	Nigeria	West Africa	1000 Genomes Project	-
L1b1	L1b1a10	HG03442	Sierra Leone	West Africa	1000 Genomes Project	-
L1b1	L1b1a14	HG02571	Gambia	West Africa	1000 Genomes Project	-
L1b1	L1b1a14	HG02635	Gambia	West Africa	1000 Genomes Project	-
L1b1	L1b1a14	HG03058	Sierra Leone	West Africa	1000 Genomes Project	-
L1b1	L1b1a14	HG03436	Sierra Leone	West Africa	1000 Genomes Project	-
L1b1	L1b1a14	HG03469	Sierra Leone	West Africa	1000 Genomes Project	-
L1b1	L1b1a14	HG03470	Sierra Leone	West Africa	1000 Genomes Project	-
L1b1	L1b1a15	HG02580	African Caribbean in Barbados	America	1000 Genomes Project	-
L1b1	L1b1a15	HG03103	Nigeria	West Africa	1000 Genomes Project	-
L1b1	L1b1a18	HG03270	Nigeria	West Africa	1000 Genomes Project	-
L1b1	L1b1a3	HG02974	Nigeria	West Africa	1000 Genomes Project	-
L1b1	L1b1a3	HG03109	Nigeria	West Africa	1000 Genomes Project	-
L1b1	L1b1a3	HG03112	Nigeria	West Africa	1000 Genomes Project	-
L1b1	L1b1a3	HG03120	Nigeria	West Africa	1000 Genomes Project	-
L1b1	L1b1a3	HG03136	Nigeria	West Africa	1000 Genomes Project	-
L1b1	L1b1a3b	HG03166	Nigeria	West Africa	1000 Genomes Project	-
L1b1	L1b1a4	HG02811	Gambia	West Africa	1000 Genomes Project	-
L1b1	L1b1a4	HG02840	Gambia	West Africa	1000 Genomes Project	-
L1b1	L1b1a4	HG02855	Gambia	West Africa	1000 Genomes Project	-
L1b1	L1b1a4	HG02891	Gambia	West Africa	1000 Genomes Project	-
L1b1	L1b1a4	HG03052	Sierra Leone	West Africa	1000 Genomes Project	-
L1b1	L1b1a4	HG03057	Sierra Leone	West Africa	1000 Genomes Project	-
L1b1	L1b1a4	NA20320	Americans of African Ancestry in SW USA	America	1000 Genomes Project	-
L1b1	L1b1a4	NA20321	Americans of African Ancestry in SW USA	America	1000 Genomes Project	-
L1b1	L1b1a7	HG02562	Gambia	West Africa	1000 Genomes Project	-
L1b1	L1b1a7	HG02772	Gambia	West Africa	1000 Genomes Project	-
L1b1	L1b1a9	HG02477	African Caribbean in Barbados	America	1000 Genomes Project	-
L1b1	L1b1a9	HG03073	Sierra Leone	West Africa	1000 Genomes Project	-
L1b2	L1b2	HG02561	Gambia	West Africa	1000 Genomes Project	-
L1b2	L1b2	HG02678	Gambia	West Africa	1000 Genomes Project	-
L1b2	L1b2a	HG02820	Gambia	West Africa	1000 Genomes Project	-
L1b2	L1b2a	HG03066	Sierra Leone	West Africa	1000 Genomes Project	-
L1c1	L1c1	HG02611	Gambia	West Africa	1000 Genomes Project	-
L1c1	L1c1	HG03096	Sierra Leone	West Africa	1000 Genomes Project	-
L1c1	L1c1	HG03380	Sierra Leone	West Africa	1000 Genomes Project	-
L1c1	L1c1	HG03391	Sierra Leone	West Africa	1000 Genomes Project	-
L1c1	L1c1	HG03464	Sierra Leone	West Africa	1000 Genomes Project	-
L1c1	L1c1c	HG03385	Sierra Leone	West Africa	1000 Genomes Project	-
L1c1	L1c1d	HG03077	Sierra Leone	West Africa	1000 Genomes Project	-
L1c1	L1c1d	HG03397	Sierra Leone	West Africa	1000 Genomes Project	-
L1c2	L1c2a	HG03313	Nigeria	West Africa	1000 Genomes Project	-
L1c2	L1c2a	HG03499	Nigeria	West Africa	1000 Genomes Project	-
L1c2	L1c2a1	HG03168	Nigeria	West Africa	1000 Genomes Project	-
L1c2	L1c2b1a	HG03133	Nigeria	West Africa	1000 Genomes Project	-
L1c2	L1c2b1a'b	HG03300	Nigeria	West Africa	1000 Genomes Project	-
L1c2	L1c2b1b	HG03271	Nigeria	West Africa	1000 Genomes Project	-
L1c2	L1c2b1b	HG03363	Nigeria	West Africa	1000 Genomes Project	-
L1c3	L1c3a	HG03343	Nigeria	West Africa	1000 Genomes Project	-
L1c3	L1c3a	NA20362	Americans of African Ancestry in SW USA	America	1000 Genomes Project	-
L1c3	L1c3a1a	HG02983	Gambia	West Africa	1000 Genomes Project	-
L1c1	L1c1d1	-	Unknown	Unknown	Argus Biosciences LLC	FJ713601
L1b1	L1b1a	BF352	Burkina Faso	West Africa	Barbieri et al. 2012	JQ044825
L1b1	L1b1a	BF132	Burkina Faso	West Africa	Barbieri et al. 2012	JQ044857
L1b1	L1b1a	BF175	Burkina Faso	West Africa	Barbieri et al. 2012	JQ044868
L1b1	L1b1a	BF190	Burkina Faso	West Africa	Barbieri et al. 2012	JQ044889
L1b1	L1b1a	BF291	Burkina Faso	West Africa	Barbieri et al. 2012	JQ044926
L1b1	L1b1a	BF251	Burkina Faso	West Africa	Barbieri et al. 2012	JQ044950
L1b1	L1b1a	BF110	Burkina Faso	West Africa	Barbieri et al. 2012	JQ045036
L1b1	L1b1a	YOR927	Burkina Faso (Yoruba)	West Africa	Barbieri et al. 2012	JQ045086
L1b1	L1b1a	MAN1286	Burkina Faso (Mandenka)	West Africa	Barbieri et al. 2012	JQ045111
L1b1	L1b1a	MAN911	Burkina Faso (Mandenka)	West Africa	Barbieri et al. 2012	JQ045119
L1b1	L1b1a10	BF143	Burkina Faso	West Africa	Barbieri et al. 2012	JQ044867
L1b1	L1b1a10	YOR941	Burkina Faso (Yoruba)	West Africa	Barbieri et al. 2012	JQ045100
L1b1	L1b1a14	MAN906	Burkina Faso (Mandenka)	West Africa	Barbieri et al. 2012	JQ045114
L1b1	L1b1a17	BF329	Burkina Faso	West Africa	Barbieri et al. 2012	JQ044808
L1b1	L1b1a17	MAN907	Burkina Faso (Mandenka)	West Africa	Barbieri et al. 2012	JQ045115
L1b1	L1b1a17	MAN913	Burkina Faso (Mandenka)	West Africa	Barbieri et al. 2012	JQ045121
L1b1	L1b1a18	YOR935	Burkina Faso (Yoruba)	West Africa	Barbieri et al. 2012	JQ045094
L1b1	L1b1a3	YOR924	Burkina Faso (Yoruba)	West Africa	Barbieri et al. 2012	JQ045083
L1b1	L1b1a3a	BF160	Burkina Faso	West Africa	Barbieri et al. 2012	JQ045079
L1b1	L1b1a3a1	BF184	Burkina Faso	West Africa	Barbieri et al. 2012	JQ044875
L1b1	L1b1a3a1	BF105	Burkina Faso	West Africa	Barbieri et al. 2012	JQ045032
L1b1	L1b1a4	BF307	Burkina Faso	West Africa	Barbieri et al. 2012	JQ044792
L1b1	L1b1a4	BF138	Burkina Faso	West Africa	Barbieri et al. 2012	JQ044863
L1b1	L1b1a4	MAN1202	Burkina Faso (Mandenka)	West Africa	Barbieri et al. 2012	JQ045107
L1b1	L1b1a4	MAN905	Burkina Faso (Mandenka)	West Africa	Barbieri et al. 2012	JQ045113
L1b1	L1b1a9	BF235	Burkina Faso	West Africa	Barbieri et al. 2012	JQ044876
L1b1	L1b1a9	BF200	Burkina Faso	West Africa	Barbieri et al. 2012	JQ044898
L1b1	L1b1a9	BF250	Burkina Faso	West Africa	Barbieri et al. 2012	JQ044949
L1b1	L1b1a9	BF254	Burkina Faso	West Africa	Barbieri et al. 2012	JQ044953
L1b1	L1b1a9	BF035	Burkina Faso	West Africa	Barbieri et al. 2012	JQ044980
L1b2	L1b2	BF142	Burkina Faso	West Africa	Barbieri et al. 2012	JQ044866
L1b2	L1b2	BF255	Burkina Faso	West Africa	Barbieri et al. 2012	JQ044954
L1b2	L1b2	BF151	Burkina Faso	West Africa	Barbieri et al. 2012	JQ045071
L1b3	L1b3	BF301	Burkina Faso	West Africa	Barbieri et al. 2012	JQ044936
L1b3	L1b3	BF113	Burkina Faso	West Africa	Barbieri et al. 2012	JQ045038
L1c3	L1c3a	BF325	Burkina Faso	West Africa	Barbieri et al. 2012	JQ044806
L1c3	L1c3a	BF210	Burkina Faso	West Africa	Barbieri et al. 2012	JQ044907
L1c3	L1c3a1a	BF153	Burkina Faso	West Africa	Barbieri et al. 2012	JQ045073
L1c3	L1c3a1b	BF127	Burkina Faso	West Africa	Barbieri et al. 2012	JQ044855
L1c3	L1c3a1b	YOR940	Burkina Faso (Yoruba)	West Africa	Barbieri et al. 2012	JQ045099
L1c3	L1c3b1b	BF280	Burkina Faso	West Africa	Barbieri et al. 2012	JQ044967
L1c3	L1c3b2	BF310	Burkina Faso	West Africa	Barbieri et al. 2012	JQ044795
L1c3	L1c3b2	BF186	Burkina Faso	West Africa	Barbieri et al. 2012	JQ044886
L1c6	L1c6	BF365	Burkina Faso	West Africa	Barbieri et al. 2012	JQ044836
L1b1	L1b1a	Zam087	Zambia	South Africa	Barbieri et al. 2013	JX303756
L1b1	L1b1a	Zam167	Zambia	South Africa	Barbieri et al. 2013	JX303777
L1b1	L1b1a	Zam171	Zambia	South Africa	Barbieri et al. 2013	JX303779
L1b1	L1b1a10b	Zam002	Zambia	South Africa	Barbieri et al. 2013	JX303746
L1b1	L1b1a10b	Zam151	Zambia	South Africa	Barbieri et al. 2013	JX303764
L1b1	L1b1a10b	Zam158	Zambia	South Africa	Barbieri et al. 2013	JX303769
L1b1	L1b1a10b	Zam319	Zambia	South Africa	Barbieri et al. 2013	JX303801
L1b1	L1b1a10b	Zam344	Zambia	South Africa	Barbieri et al. 2013	JX303812
L1b1	L1b1a10b	Zam345	Zambia	South Africa	Barbieri et al. 2013	JX303813
L1b1	L1b1a10b	Zam346	Zambia	South Africa	Barbieri et al. 2013	JX303814
L1b1	L1b1a10b	Zam352	Zambia	South Africa	Barbieri et al. 2013	JX303819
L1b1	L1b1a10b	Zam495	Zambia	South Africa	Barbieri et al. 2013	JX303840
L1b1	L1b1a10b	Zam512	Zambia	South Africa	Barbieri et al. 2013	JX303846
L1b1	L1b1a10b	Zam530	Zambia	South Africa	Barbieri et al. 2013	JX303859
L1b1	L1b1a10b	Zam531	Zambia	South Africa	Barbieri et al. 2013	JX303860
L1b1	L1b1a10b	Zam538	Zambia	South Africa	Barbieri et al. 2013	JX303866
L1b1	L1b1a3	Zam161	Zambia	South Africa	Barbieri et al. 2013	JX303771
L1b1	L1b1a3	Zam234	Zambia	South Africa	Barbieri et al. 2013	JX303787
L1b1	L1b1a3	Zam717	Zambia	South Africa	Barbieri et al. 2013	JX303892
L1b1	L1b1a3	Zam731	Zambia	South Africa	Barbieri et al. 2013	JX303898
L1b1	L1b1a3	Zam738	Zambia	South Africa	Barbieri et al. 2013	JX303901
L1b2	L1b2a	Zam159	Zambia	South Africa	Barbieri et al. 2013	JX303770
L1b2	L1b2a	Zam337	Zambia	South Africa	Barbieri et al. 2013	JX303809
L1b2	L1b2a	Zam723	Zambia	South Africa	Barbieri et al. 2013	JX303896
L1b2	L1b2a	Zam742	Zambia	South Africa	Barbieri et al. 2013	JX303905
L1c1	L1c1a	Zam157	Zambia	South Africa	Barbieri et al. 2013	JX303768
L1c2	L1c2a1a	Zam074	Zambia	South Africa	Barbieri et al. 2013	JX303755
L1c2	L1c2a1a	Zam165	Zambia	South Africa	Barbieri et al. 2013	JX303775
L1c2	L1c2a1a	Zam187	Zambia	South Africa	Barbieri et al. 2013	JX303783
L1c2	L1c2a1a	Zam291	Zambia	South Africa	Barbieri et al. 2013	JX303793
L1c2	L1c2a1a	Zam439	Zambia	South Africa	Barbieri et al. 2013	JX303828
L1c2	L1c2a1a	Zam516	Zambia	South Africa	Barbieri et al. 2013	JX303848
L1c2	L1c2a1a	Zam526	Zambia	South Africa	Barbieri et al. 2013	JX303855
L1c2	L1c2a1a	Zam641	Zambia	South Africa	Barbieri et al. 2013	JX303877
L1c2	L1c2a1a	Zam670	Zambia	South Africa	Barbieri et al. 2013	JX303879
L1c2	L1c2a1a	Zam746	Zambia	South Africa	Barbieri et al. 2013	JX303907
L1c2	L1c2a1a	Zam756	Zambia	South Africa	Barbieri et al. 2013	JX303912
L1c2	L1c2a1a	Zam757	Zambia	South Africa	Barbieri et al. 2013	JX303913
L1c2	L1c2a3	Zam183	Zambia	South Africa	Barbieri et al. 2013	JX303782
L1c2	L1c2b1b1	Zam163	Zambia	South Africa	Barbieri et al. 2013	JX303773
L1c2	L1c2b1b1	Zam262	Zambia	South Africa	Barbieri et al. 2013	JX303790
L1c2	L1c2b1b1	Zam293	Zambia	South Africa	Barbieri et al. 2013	JX303794
L1c2	L1c2b1b1	Zam318	Zambia	South Africa	Barbieri et al. 2013	JX303800
L1c2	L1c2b1b1	Zam341	Zambia	South Africa	Barbieri et al. 2013	JX303811
L1c2	L1c2b1b1	Zam348	Zambia	South Africa	Barbieri et al. 2013	JX303816
L1c2	L1c2b1b1	Zam353	Zambia	South Africa	Barbieri et al. 2013	JX303820
L1c2	L1c2b1b1	Zam479	Zambia	South Africa	Barbieri et al. 2013	JX303833
L1c2	L1c2b1b1	Zam521	Zambia	South Africa	Barbieri et al. 2013	JX303851
L1c2	L1c2b1b1	Zam704	Zambia	South Africa	Barbieri et al. 2013	JX303883
L1c2	L1c2b1b1	Zam737	Zambia	South Africa	Barbieri et al. 2013	JX303900
L1c2	L1c2b1b1	Zam754	Zambia	South Africa	Barbieri et al. 2013	JX303910
L1c2	L1c2b2	Zam508	Zambia	South Africa	Barbieri et al. 2013	JX303845
L1c3	L1c3a	Zam358	Zambia	South Africa	Barbieri et al. 2013	JX303824
L1c3	L1c3a1b	Zam545	Zambia	South Africa	Barbieri et al. 2013	JX303871
L1c3	L1c3b1a	Zam218	Zambia	South Africa	Barbieri et al. 2013	JX303785
L1c5	L1c5	Zam305	Zambia	South Africa	Barbieri et al. 2013	JX303797
L1b1	L1b1a3	H053	Gabon (Pygmy)	Central Africa	Batini et al. 2011	HM771163
L1b2	L1b2a	H052	Gabon (Pygmy)	Central Africa	Batini et al. 2011	HM771162
L1c1	L1c1a1a1a	H016	Cameroon (Pygmy)	Central Africa	Batini et al. 2011	HM771127
L1c1	L1c1a1a1a	H021	Cameroon (Pygmy)	Central Africa	Batini et al. 2011	HM771132
L1c1	L1c1a1a1a	H022	Pygmy	Central Africa	Batini et al. 2011	HM771133
L1c1	L1c1a1a1a	H023	Cameroon (Pygmy)	Central Africa	Batini et al. 2011	HM771134
L1c1	L1c1a1a1a	H030	Gabon (Pygmy)	Central Africa	Batini et al. 2011	HM771141
L1c1	L1c1a1a1a	H035	Pygmy	Central Africa	Batini et al. 2011	HM771146
L1c1	L1c1a1a1a	H040	Central African Republic (Pygmy)	Central Africa	Batini et al. 2011	HM771151
L1c1	L1c1a1a1a	H041	Central African Republic (Pygmy)	Central Africa	Batini et al. 2011	HM771152
L1c1	L1c1a1a1a	H042	Central African Republic (Pygmy)	Central Africa	Batini et al. 2011	HM771153
L1c1	L1c1a1a1a	H045	Central African Republic (Pygmy)	Central Africa	Batini et al. 2011	HM771156
L1c1	L1c1a1a1a	H071	Central African Republic (Pygmy)	Central Africa	Batini et al. 2011	HM771181
L1c1	L1c1a1a1b	H017	Pygmy	Central Africa	Batini et al. 2011	HM771128
L1c1	L1c1a1a1b	H018	Pygmy	Central Africa	Batini et al. 2011	HM771129
L1c1	L1c1a1a1b	H029	Pygmy	Central Africa	Batini et al. 2011	HM771140
L1c1	L1c1a1a1b	H072	Central African Republic (Pygmy)	Central Africa	Batini et al. 2011	HM771182
L1c1	L1c1a1a1b	H073	Central African Republic (Pygmy)	Central Africa	Batini et al. 2011	HM771183
L1c1	L1c1a1a1b	H074	Central African Republic (Pygmy)	Central Africa	Batini et al. 2011	HM771184
L1c1	L1c1a1a1b	H075	Central African Republic (Pygmy)	Central Africa	Batini et al. 2011	HM771185
L1c1	L1c1a1a1b1	H019	Pygmy	Central Africa	Batini et al. 2011	HM771130
L1c1	L1c1a1a1b1	H020	Cameroon (Pygmy)	Central Africa	Batini et al. 2011	HM771131
L1c1	L1c1a1a1b1	H028	Pygmy	Central Africa	Batini et al. 2011	HM771139
L1c1	L1c1a1a1b1	H033	Cameroon (Pygmy)	Central Africa	Batini et al. 2011	HM771144
L1c1	L1c1a1a1b1	H034	Cameroon (Pygmy)	Central Africa	Batini et al. 2011	HM771145
L1c1	L1c1a1a1b1	H043	Central African Republic (Pygmy)	Central Africa	Batini et al. 2011	HM771154
L1c1	L1c1a1a1b1	H044	Central African Republic (Pygmy)	Central Africa	Batini et al. 2011	HM771155
L1c1	L1c1a1a1b1	H055	Gabon (Pygmy)	Central Africa	Batini et al. 2011	HM771165
L1c1	L1c1a1a1b1	H076	Central African Republic (Pygmy)	Central Africa	Batini et al. 2011	HM771186
L1c1	L1c1a1a1b1	H077	Central African Republic (Pygmy)	Central Africa	Batini et al. 2011	HM771187
L1c1	L1c1a1a2	H036	Cameroon (Pygmy)	Central Africa	Batini et al. 2011	HM771147
L1c1	L1c1a2a1	H025	Gabon (Pygmy)	Central Africa	Batini et al. 2011	HM771136
L1c1	L1c1a2a1	H038	Central African Republic (Pygmy)	Central Africa	Batini et al. 2011	HM771149
L1c1	L1c1a2a1	H107a	Gabon (Pygmy)	Central Africa	Batini et al. 2011	HM771217
L1c1	L1c1a2a1	H107b	Gabon (Pygmy)	Central Africa	Batini et al. 2011	HM771218
L1c1	L1c1a2a2	H037	Central African Republic (Pygmy)	Central Africa	Batini et al. 2011	HM771148
L1c1	L1c1a2a2	H054	Gabon (Pygmy)	Central Africa	Batini et al. 2011	HM771164
L1c1	L1c1a2a2	H069	Central African Republic (Pygmy)	Central Africa	Batini et al. 2011	HM771179
L1c1	L1c1a2a2	H070	Central African Republic (Pygmy)	Central Africa	Batini et al. 2011	HM771180
L1c1	L1c1a2b	H012	Cameroon (Pygmy)	Central Africa	Batini et al. 2011	HM771123
L1c1	L1c1a2b	H013	Cameroon (Pygmy)	Central Africa	Batini et al. 2011	HM771124
L1c1	L1c1a2b	H026	Gabon (Pygmy)	Central Africa	Batini et al. 2011	HM771137
L1c1	L1c1a2b	H027	Pygmy	Central Africa	Batini et al. 2011	HM771138
L1c1	L1c1a2b	H031	Cameroon (Pygmy)	Central Africa	Batini et al. 2011	HM771142
L1c1	L1c1a2b	H032	Cameroon (Pygmy)	Central Africa	Batini et al. 2011	HM771143
L1c1	L1c1a2b	H039	Central African Republic (Pygmy)	Central Africa	Batini et al. 2011	HM771150
L1c1	L1c1a2b	H068	Central African Republic (Pygmy)	Central Africa	Batini et al. 2011	HM771178
L1c1	L1c1a2b	H106	Gabon (Pygmy)	Central Africa	Batini et al. 2011	HM771216
L1c1	L1c1a2c	H002	Congo (Pygmy)	Central Africa	Batini et al. 2011	HM771113
L1c1	L1c1a2c	H003	Congo (Pygmy)	Central Africa	Batini et al. 2011	HM771114
L1c1	L1c1a2c	H004	Congo (Pygmy)	Central Africa	Batini et al. 2011	HM771115
L1c1	L1c1b	H014	Cameroon (Pygmy)	Central Africa	Batini et al. 2011	HM771125
L1c1	L1c1b	H109	Gabon (Pygmy)	Central Africa	Batini et al. 2011	HM771220
L1c1	L1c1d	H056	Gabon (Pygmy)	Central Africa	Batini et al. 2011	HM771166
L1c2	L1c2b1a	H111	Gabon (Pygmy)	Central Africa	Batini et al. 2011	HM771222
L1c2	L1c2b2	H110	Gabon (Pygmy)	Central Africa	Batini et al. 2011	HM771221
L1c2	L1c2b2	H112	Gabon (Pygmy)	Central Africa	Batini et al. 2011	HM771223
L1c3	L1c3a1b	H108	Gabon (Pygmy)	Central Africa	Batini et al. 2011	HM771219
L1c3	L1c3b1a	H057	Gabon (Pygmy)	Central Africa	Batini et al. 2011	HM771167
L1c4	L1c4a	H006	Congo (Pygmy)	Central Africa	Batini et al. 2011	HM771117
L1c4	L1c4a	H015	Cameroon (Pygmy)	Central Africa	Batini et al. 2011	HM771126
L1c4	L1c4b	H005	Congo (Pygmy)	Central Africa	Batini et al. 2011	HM771116
L1c4	L1c4b	H007	Congo (Pygmy)	Central Africa	Batini et al. 2011	HM771118
L1c4	L1c4b	H008	Congo (Pygmy)	Central Africa	Batini et al. 2011	HM771119
L1c4	L1c4b	H009	Congo (Pygmy)	Central Africa	Batini et al. 2011	HM771120
L1c4	L1c4b	H010	Congo (Pygmy)	Central Africa	Batini et al. 2011	HM771121
L1c4	L1c4b	H046	Central African Republic (Pygmy)	Central Africa	Batini et al. 2011	HM771157
L1c4	L1c4b	H047	Central African Republic (Pygmy)	Central Africa	Batini et al. 2011	HM771158
L1c4	L1c4b	H048	Central African Republic (Pygmy)	Central Africa	Batini et al. 2011	HM771159
L1b1	L1b1a	L372	Syria	Near East/SouthCaucasus/Anatolia	Behar et al. 2008a	EU092737
L1b1	L1b1a10a	L545	Chad	Central Africa	Behar et al. 2008a	EU092884
L1b1	L1b1a10a	L554	Chad	Central Africa	Behar et al. 2008a	EU092893
L1b1	L1b1a10b	L512	South Africa	South Africa	Behar et al. 2008a	EU092852
L1b1	L1b1a15	L391	Jordan	Near East/SouthCaucasus/Anatolia	Behar et al. 2008a	EU092755
L1b1	L1b1a16	L301	Morocco (Jew)	North Africa	Behar et al. 2008a	EU092667
L1b1	L1b1a2	L306	Israel (Bedouin)	Near East/SouthCaucasus/Anatolia	Behar et al. 2008a	EU092672
L1b1	L1b1a2a	L419	Egypt	North Africa	Behar et al. 2008a	EU092775
L1b1	L1b1a2a	L605	Ethiopia	East Africa	Behar et al. 2008a	EU092940
L1b1	L1b1a2a	L613	Ethiopia	East Africa	Behar et al. 2008a	EU092948
L1b1	L1b1a2a	L617	Ethiopia	East Africa	Behar et al. 2008a	EU092952
L1b1	L1b1a3a	L347	Portugal	Iberia	Behar et al. 2008a	EU092713
L1b1	L1b1a4a	L349	Guinea-Bissau	West Africa	Behar et al. 2008a	EU092715
L1b1	L1b1a5	L590	Cypros	Europe	Behar et al. 2008a	EU092928
L1b1	L1b1a5	L591	Cypros	Europe	Behar et al. 2008a	EU092929
L1b1	L1b1a6	L350	Guinea-Bissau	West Africa	Behar et al. 2008a	EU092716
L1c1	L1c1c	L351	Guinea-Bissau	West Africa	Behar et al. 2008a	EU092717
L1c1	L1c1d1	L494	South Africa	South Africa	Behar et al. 2008a	EU092836
L1c2	L1c2a1a	L341	Mozambique	South Africa	Behar et al. 2008a	EU092707
L1c2	L1c2a1a	L534	South Africa	South Africa	Behar et al. 2008a	EU092873
L1c2	L1c2a2	L525	South Africa	South Africa	Behar et al. 2008a	EU092864
L1c2	L1c2a3	L508	South Africa	South Africa	Behar et al. 2008a	EU092848
L1c2	L1c2a3	L510	South Africa	South Africa	Behar et al. 2008a	EU092850
L1c2	L1c2b1b	L509	South Africa	South Africa	Behar et al. 2008a	EU092849
L1c2	L1c2b1c	L346	Portugal	Iberia	Behar et al. 2008a	EU092712
L1c2	L1c2b2	L373	Syria	Near East/SouthCaucasus/Anatolia	Behar et al. 2008a	EU092738
L1c3	L1c3a	L337	Mozambique	South Africa	Behar et al. 2008a	EU092703
L1c3	L1c3a	L527	South Africa	South Africa	Behar et al. 2008a	EU092866
L1c3	L1c3a1a	L352	Guinea-Bissau	West Africa	Behar et al. 2008a	EU092718
L1c3	L1c3a1b	L645	USA	America	Behar et al. 2008a	EU092956
L1c3	L1c3b1a	L466	Morocco	North Africa	Behar et al. 2008a	EU092811
L1c3	L1c3b1b	L323	Mozambique	South Africa	Behar et al. 2008a	EU092689
L1b1	L1b1a10	9321	Unknown	Unknown	Behar et al. 2012	JQ705832
L1b1	L1b1a12b	9673	Unknown	Unknown	Behar et al. 2012	JQ705931
L1b1	L1b1a15a	4900	Unknown	Unknown	Behar et al. 2012	JQ704266
L1b1	L1b1a15a	8483	USA	America	Behar et al. 2012	JQ705587
L1b1	L1b1a17	5782	Unknown	Unknown	Behar et al. 2012	JQ704683
L1b1	L1b1a18	855	Unknown	Unknown	Behar et al. 2012	JQ705606
L1b1	L1b1a3	8967	Unknown	Unknown	Behar et al. 2012	JQ705732
L1b1	L1b1a3a	8747	Unknown	Unknown	Behar et al. 2012	JQ705669
L1b1	L1b1a3b	10082	USA	America	Behar et al. 2012	JQ701823
L1b1	L1b1a3b	2097	Unknown	Unknown	Behar et al. 2012	JQ703036
L1b1	L1b1a4	7119	USA	America	Behar et al. 2012	JQ705115
L1b1	L1b1a6	7488	Unknown	Unknown	Behar et al. 2012	JQ705249
L1b1	L1b1a6	8104	Unknown	Unknown	Behar et al. 2012	JQ705478
L1b1	L1b1a7a	3313	Unknown	Unknown	Behar et al. 2012	JQ703618
L1b1	L1b1a7a	6203	Spain	Iberia	Behar et al. 2012	JQ704825
L1b1	L1b1a8	673	Unknown	Unknown	Behar et al. 2012	JQ704968
L1c1	L1c1a	758	Puerto Rico	America	Behar et al. 2012	JQ705275
L1c1	L1c1c	10349	Unknown	Unknown	Behar et al. 2012	JQ701901
L1c2	L1c2b1a1	9439	Unknown	Unknown	Behar et al. 2012	JQ705864
L1c2	L1c2b1b1	8693	Mexico	America	Behar et al. 2012	JQ705650
L1c2	L1c2b1c	1717	Unknown	Unknown	Behar et al. 2012	JQ702903
L1c2	L1c2b1c	843	Unknown	Unknown	Behar et al. 2012	JQ705576
L1c2	L1c2b1c	8514	Unknown	Unknown	Behar et al. 2012	JQ705597
L1c3	L1c3b1a	12474	Unknown	Unknown	Behar et al. 2012	JQ702441
L1c3	L1c3b1b	13018	Unknown	Unknown	Behar et al. 2012	JQ702600
L1c4	L1c4b	3704	Unknown	Unknown	Behar et al. 2012	JQ703773
L1c5	L1c5	13067	Unknown	Unknown	Behar et al. 2012	JQ702617
L1b1	L1b1a	AU051	Spain (Catalonia)	Iberia	Cerezo et al. 2012	JN214438
L1b1	L1b1a	CC11	Spain (Galicia)	Iberia	Cerezo et al. 2012	JN214447
L1b1	L1b1a	S-643989	United Kingdom (England)	Europe	Cerezo et al. 2012	JN214464
L1b1	L1b1a	S-668129	Ireland	Europe	Cerezo et al. 2012	JN214465
L1b1	L1b1a	S-671447	Portugal (Azores)	Iberia	Cerezo et al. 2012	JN214466
L1b1	L1b1a	S-696358	Slovenia	Europe	Cerezo et al. 2012	JN214469
L1b1	L1b1a	S-927451	Switzerland	Europe	Cerezo et al. 2012	JN214471
L1b1	L1b1a	TP4	Italy (Sicily)	Europe	Cerezo et al. 2012	JN214480
L1b1	L1b1a12	AU007	Spain (Catalonia)	Iberia	Cerezo et al. 2012	JN214437
L1b1	L1b1a12	S-636855	Portugal (Madeira)	Iberia	Cerezo et al. 2012	JN214463
L1b1	L1b1a13	SA1215	Italy (Sardinia)	Europe	Cerezo et al. 2012	JN214477
L1b1	L1b1a14	S-675961	France	Europe	Cerezo et al. 2012	JN214468
L1b1	L1b1a14	S-969747	Italy (North)	Europe	Cerezo et al. 2012	JN214473
L1b1	L1b1a16	PG080	Italy (Umbria)	Europe	Cerezo et al. 2012	JN214460
L1b1	L1b1a16	NC13	France	Europe	Cerezo et al. 2012	JN214476
L1b1	L1b1a16	ACK090D	Italy (Centre)	Europe	Cerezo et al. 2012	JN225465
L1b1	L1b1a16	CAS144	Italy (Tuscany)	Europe	Cerezo et al. 2012	JN225466
L1b1	L1b1a2a	S-996492	Spain	Iberia	Cerezo et al. 2012	JN214474
L1b1	L1b1a3	S-636275	Portugal	Iberia	Cerezo et al. 2012	JN214462
L1b1	L1b1a5	C322	Spain (Galicia)	Iberia	Cerezo et al. 2012	JN214444
L1b1	L1b1a6	C260	Spain (Galicia)	Iberia	Cerezo et al. 2012	JN214442
L1b1	L1b1a6	S-616512	Portugal (Santarém)	Iberia	Cerezo et al. 2012	JN214461
L1b1	L1b1a6	S-675447	United Kingdom (Wales)	Europe	Cerezo et al. 2012	JN214467
L1b1	L1b1a6	S-943423	Portugal (Madeira)	Iberia	Cerezo et al. 2012	JN214472
L1b1	L1b1a8	02-MC	Andalusia	Iberia	Cerezo et al. 2012	JN214430
L1b1	L1b1a8	04-PR	Andalusia	Iberia	Cerezo et al. 2012	JN214431
L1b1	L1b1a8	15-MC	Andalusia	Iberia	Cerezo et al. 2012	JN214435
L1b1	L1b1a8	C250	Spain (Galicia)	Iberia	Cerezo et al. 2012	JN214441
L1b2	L1b2a	S-916891	Germany	Europe	Cerezo et al. 2012	JN214470
L1b1	L1b1a12a	TC18	Tunisia	North Africa	Costa et al. 2009	FJ460537
L1b1	L1b1a13	TC3	Tunisia	North Africa	Costa et al. 2009	FJ460522
L1b1	L1b1a8	FTDNA N90103	USA	America	Family Tree DNA	KF179062
L1c2	L1c2b1a1	FTDNA 247019	Unknown	Unknown	Family Tree DNA	KC152939
L1c3	L1c3b1	-	Western Sahara	West Africa	Family Tree DNA	JF509360
L1c3	L1c3b1a	FTDNA 178151	Puerto Rico	America	Family Tree DNA	KF358712
L1c4	L1c4b	-	USA	America	Family Tree DNA	JF812599
L1c2	L1c2a1a	NA19323	Kenya	East Africa	HapMap Project	-
L1c2	L1c2b1a	NA19378	Kenya	East Africa	HapMap Project	-
L1c3	L1c3b1b	NA18915	Nigeria	West Africa	HapMap Project	-
L1c1	L1c1a1a1b	HGDP00460	Pygmy (Biaka)	Central Africa	Hartmann et al. 2009	EU597513
L1c1	L1c1a1a1b1	HGDP00459	Pygmy (Biaka)	Central Africa	Hartmann et al. 2009	EU597501
L1c1	L1c1a2a1	HGDP00458	Pygmy (Biaka)	Central Africa	Hartmann et al. 2009	EU597489
L1c2	L1c2a1a	HGDP01411	Kenya (Bantu)	East Africa	Hartmann et al. 2009	EU597572
L1b1	L1b1a	L084/Howell 379	USA	America	Howell et al. 2004	-
L1b1	L1b1a1	L097/Howell 514	USA	America	Howell et al. 2004	-
L1b1	L1b1a1	L126/Howell 588	USA	America	Howell et al. 2004	-
L1b1	L1b1a10	L065/Howell 192	USA	America	Howell et al. 2004	-
L1b1	L1b1a10	L081/Howell 293	USA	America	Howell et al. 2004	-
L1b1	L1b1a10	L127/Howell 589	USA	America	Howell et al. 2004	-
L1b1	L1b1a10	L129/Howell 591	USA	America	Howell et al. 2004	-
L1b1	L1b1a3	L052/Howell 158	USA	America	Howell et al. 2004	-
L1b1	L1b1a3	L089/Howell 386	USA	America	Howell et al. 2004	-
L1b1	L1b1a3	L130/Howell 592	USA	America	Howell et al. 2004	-
L1b1	L1b1a4a	L128/590	Unknown	Unknown	Howell et al. 2004	-
L1b1	L1b1a7	L074/Howell 215	USA	America	Howell et al. 2004	-
L1c1	L1c1a2a1	L071/Howell 207	USA	America	Howell et al. 2004	-
L1c1	L1c1b	L067/Howell 194	USA	America	Howell et al. 2004	-
L1c2	L1c2a1b	L083/Howell 328	USA	America	Howell et al. 2004	-
L1c2	L1c2a1b	L133/Howell 595	USA	America	Howell et al. 2004	-
L1c2	L1c2a1b	L134/Howell 596	USA	America	Howell et al. 2004	-
L1c2	L1c2b1c	L061/Howell 173	USA	America	Howell et al. 2004	-
L1c3	L1c3a	L131/Howell 593	USA	America	Howell et al. 2004	-
L1c3	L1c3b1b	L132/Howell 594	USA	America	Howell et al. 2004	-
L1c3	L1c3b2	L135/Howell 597	USA	America	Howell et al. 2004	-
L1b1	L1b1a3	-	African (Ibo)	West Africa	Ingman et al. 2000	AF346986
L1c1	L1c1a1a1a	-	Pygmy (Biaka)	Central Africa	Ingman et al. 2000	AF346968
L1c1	L1c1a1a1a	-	Pygmy (Mbenzele)	Central Africa	Ingman et al. 2000	AF346997
L1c1	L1c1a2b	-	Pygmy (Biaka)	Central Africa	Ingman et al. 2000	AF346969
L1c1	L1c1a2b	-	Pygmy (Mbenzele)	Central Africa	Ingman et al. 2000	AF346996
L1c1	L1c1d1	-	African (Ibo)	West Africa	Ingman et al. 2000	AF346987
L1c2	L1c2a1a	-	African (Kikuyu)	East Africa	Ingman et al. 2000	AF346992
L1b1	L1b1a	L1b-2-01	USA	America	Just et al. 2008	DQ304919
L1b1	L1b1a	L1b-2-02	USA	America	Just et al. 2008	DQ304920
L1b1	L1b1a	L1b-2-04	USA	America	Just et al. 2008	DQ304922
L1b1	L1b1a3	L1b-1-04	USA	America	Just et al. 2008	DQ304908
L1b1	L1b1a3	L1b-1-05	USA	America	Just et al. 2008	DQ304909
L1b1	L1b1a3	L1b-1-06	USA	America	Just et al. 2008	DQ304910
L1b1	L1b1a3	L1b-1-12	USA	America	Just et al. 2008	DQ304916
L1b1	L1b1a3	L1b-1-13	USA	America	Just et al. 2008	DQ304917
L1b1	L1b1a3a	L1b-1-01	USA	America	Just et al. 2008	DQ304905
L1b1	L1b1a3a	L1b-1-08	USA	America	Just et al. 2008	DQ304912
L1b1	L1b1a3a	L1b-1-09	USA	America	Just et al. 2008	DQ304913
L1b1	L1b1a3a	L1b-1-10	USA	America	Just et al. 2008	DQ304914
L1b1	L1b1a3a	L1b-1-11	USA	America	Just et al. 2008	DQ304915
L1b1	L1b1a3a1	L1b-1-02	USA	America	Just et al. 2008	DQ304906
L1b1	L1b1a3a1	L1b-1-07	USA	America	Just et al. 2008	DQ304911
L1b1	L1b1a3a1	L1b-1-14	USA	America	Just et al. 2008	DQ304918
L1b1	L1b1a3b	L1b-1-03	USA	America	Just et al. 2008	DQ304907
L1b1	L1b1a7	L1b-2-03	USA	America	Just et al. 2008	DQ304921
L1b1	L1b1a7	L1b-2-05	USA	America	Just et al. 2008	DQ304923
L1b1	L1b1a7a	L1b-3-01	USA	America	Just et al. 2008	DQ282505
L1b1	L1b1a7a	L1b-3-02	USA	America	Just et al. 2008	DQ282506
L1c3	L1c3a1a	EH26	Egypt (el-Hayez)	North Africa	Kujanová et al. 2009	EU935458
L1c3	L1c3a1a	EH30	Egypt (el-Hayez)	North Africa	Kujanová et al. 2009	EU935462
L1b1	L1b1a5	451	Mauritania	North Africa	Maca-Meyer et al. 2001	AF381994
L1c3	L1c3a	432	Mauritania	North Africa	Maca-Meyer et al. 2001	AF381992
L1b1	L1b1a12b	Tula_67	Russia	Europe	Malyarchuk et al. 2008	EU200764
L1b1	L1b1a12b	P583	Poland	Europe	Mielnik-Sikorka et al. 2013	JX266263
L1b1	L1b1a4a	A4L1B2	South Africa	South Africa	Mishmar et al. 2003	AY195783
L1c1	L1c1a1a1b1	A3L1B1	South Africa	South Africa	Mishmar et al. 2003	AY195789
L1b1	L1b1a	B67	Morocco Berber (Bouhria)	North Africa	present study	KT819244
L1b1	L1b1a	B86	Morocco Berber (Bouhria)	North Africa	present study	KT819245
L1b1	L1b1a12a	H090	Andalusia (Huelva)	Iberia	present study	KT819205
L1b1	L1b1a6	H088	Andalusia (Huelva)	Iberia	present study	KT819206
L1b1	L1b1a6	A02	Morocco Berber (Asni)	North Africa	present study	KT819237
L1b1	L1b1a6	B126	Morocco Berber (Bouhria)	North Africa	present study	KT819246
L1b1	L1b1a6	Fig39	Morocco Berber (Figuig)	North Africa	present study	KT819252
L1b1	L1b1a8	Fig05	Morocco Berber (Figuig)	North Africa	present study	KT819251
L1c1	L1c1a1a1a	L267	Cameroon (Baka)	Central Africa	Quintana-Murci et al. 2008	EU273477
L1c1	L1c1a1a1a	L273	Gabon (Baka)	Central Africa	Quintana-Murci et al. 2008	EU273483
L1c1	L1c1a1a1a	L281	Gabon (Eshira)	Central Africa	Quintana-Murci et al. 2008	EU273490
L1c1	L1c1a1a1a	L289	Gabon (Ateke)	Central Africa	Quintana-Murci et al. 2008	EU273498
L1c1	L1c1a1a1b	L270	Gabon (Baka)	Central Africa	Quintana-Murci et al. 2008	EU273480
L1c1	L1c1a1a1b	L271	Gabon (Baka)	Central Africa	Quintana-Murci et al. 2008	EU273481
L1c1	L1c1a1a1b	L283	Gabon (Akele)	Central Africa	Quintana-Murci et al. 2008	EU273492
L1c1	L1c1a1a1b	L285	Gabon (Obamba)	Central Africa	Quintana-Murci et al. 2008	EU273494
L1c1	L1c1a1a1b	L286	Gabon (Punu)	Central Africa	Quintana-Murci et al. 2008	EU273495
L1c1	L1c1a1a1b	L288	Gabon (Shake)	Central Africa	Quintana-Murci et al. 2008	EU273497
L1c1	L1c1a1a1b1	L268	Cameroon (Baka)	Central Africa	Quintana-Murci et al. 2008	EU273478
L1c1	L1c1a1a1b1	L272	Gabon (Baka)	Central Africa	Quintana-Murci et al. 2008	EU273482
L1c1	L1c1a1a1b1	L276	Cameroon (Bakola)	Central Africa	Quintana-Murci et al. 2008	EU273485
L1c1	L1c1a1a2	L275	Cameroon (Bakola)	Central Africa	Quintana-Murci et al. 2008	EU273484
L1c1	L1c1a1a2	L654	Cameroon (Bakola)	Central Africa	Quintana-Murci et al. 2008	EU273500
L1c1	L1c1a1b	L282	Gabon (Eshira)	Central Africa	Quintana-Murci et al. 2008	EU273491
L1c1	L1c1a2a1	L269	Gabon (Baka)	Central Africa	Quintana-Murci et al. 2008	EU273479
L1c1	L1c1a2a1	L287	Gabon (Punu)	Central Africa	Quintana-Murci et al. 2008	EU273496
L1c1	L1c1a2b	L266	Cameroon (Baka)	Central Africa	Quintana-Murci et al. 2008	EU273476
L1c1	L1c1a2b	L278	Gabon (Fang)	Central Africa	Quintana-Murci et al. 2008	EU273487
L1c1	L1c1b	L290	Gabon (Mitsogo)	Central Africa	Quintana-Murci et al. 2008	EU273499
L1c1	L1c1d1	L277	Gabon (Benga)	Central Africa	Quintana-Murci et al. 2008	EU273486
L1c2	L1c2a2	L655	Cameroon (Baka)	Central Africa	Quintana-Murci et al. 2008	EU273501
L1c3	L1c3b1a	L279	Gabon (Fang)	Central Africa	Quintana-Murci et al. 2008	EU273488
L1c3	L1c3c	L284	Gabon (Makina)	Central Africa	Quintana-Murci et al. 2008	EU273493
L1c4	L1c4a	L656	Gabon (Duma)	Central Africa	Quintana-Murci et al. 2008	EU273502
L1c6	L1c6	L280	Gabon (Galoa)	Central Africa	Quintana-Murci et al. 2008	EU273489
L1c2	L1c2b1a'b	2_L1c2a(Tor7)	Dominican Republic	America	Torroni et al. 2006	DQ341059
L2a1	L2a1	HG03028	Gambia	West Africa	1000 Genomes Project	-
L2a1	L2a1	HG03342	Nigeria	West Africa	1000 Genomes Project	-
L2a1	L2a1	HG03485	Sierra Leone	West Africa	1000 Genomes Project	-
L2a1	L2a1a1	HG02992	Nigeria	West Africa	1000 Genomes Project	-
L2a1	L2a1a1	HG03410	Sierra Leone	West Africa	1000 Genomes Project	-
L2a1	L2a1a1	HG03460	Sierra Leone	West Africa	1000 Genomes Project	-
L2a1	L2a1a1	HG03548	Sierra Leone	West Africa	1000 Genomes Project	-
L2a1	L2a1a1	HG03578	Sierra Leone	West Africa	1000 Genomes Project	-
L2a1	L2a1a2	HG03123	Nigeria	West Africa	1000 Genomes Project	-
L2a1	L2a1a2a1a	HG02941	Nigeria	West Africa	1000 Genomes Project	-
L2a1	L2a1a2b	HG02439	African Caribbean in Barbados	America	1000 Genomes Project	-
L2a1	L2a1a2c	HG01363	Colombia	America	1000 Genomes Project	-
L2a1	L2a1a3	HG02501	African Caribbean in Barbados	America	1000 Genomes Project	-
L2a1	L2a1a3	HG02588	Gambia	West Africa	1000 Genomes Project	-
L2a1	L2a1a3	HG02676	Gambia	West Africa	1000 Genomes Project	-
L2a1	L2a1a3	HG02852	Gambia	West Africa	1000 Genomes Project	-
L2a1	L2a1a3	HG02860	Gambia	West Africa	1000 Genomes Project	-
L2a1	L2a1a3	HG02870	Gambia	West Africa	1000 Genomes Project	-
L2a1	L2a1a3	HG03114	Nigeria	West Africa	1000 Genomes Project	-
L2a1	L2a1a3	HG03539	Gambia	West Africa	1000 Genomes Project	-
L2a1	L2a1a3	HG03563	Sierra Leone	West Africa	1000 Genomes Project	-
L2a1	L2a1a3c	HG02977	Nigeria	West Africa	1000 Genomes Project	-
L2a1	L2a1a3c	HG03169	Nigeria	West Africa	1000 Genomes Project	-
L2a1	L2a1b1	HG02577	African Caribbean in Barbados	America	1000 Genomes Project	-
L2a1	L2a1b1	HG03132	Nigeria	West Africa	1000 Genomes Project	-
L2a1	L2a1b1	HG03202	Nigeria	West Africa	1000 Genomes Project	-
L2a1	L2a1c	HG02502	African Caribbean in Barbados	America	1000 Genomes Project	-
L2a1	L2a1c	HG02679	Gambia	West Africa	1000 Genomes Project	-
L2a1	L2a1c	HG02808	Gambia	West Africa	1000 Genomes Project	-
L2a1	L2a1c	HG03078	Sierra Leone	West Africa	1000 Genomes Project	-
L2a1	L2a1c1a2	HG03117	Nigeria	West Africa	1000 Genomes Project	-
L2a1	L2a1c2	HG02819	Gambia	West Africa	1000 Genomes Project	-
L2a1	L2a1c2a	HG03449	Sierra Leone	West Africa	1000 Genomes Project	-
L2a1	L2a1c3a	HG03557	Sierra Leone	West Africa	1000 Genomes Project	-
L2a1	L2a1c3a	HG03571	Sierra Leone	West Africa	1000 Genomes Project	-
L2a1	L2a1c3a1	HG02861	Gambia	West Africa	1000 Genomes Project	-
L2a1	L2a1c3a1	HG02895	Gambia	West Africa	1000 Genomes Project	-
L2a1	L2a1c3b	HG02851	Gambia	West Africa	1000 Genomes Project	-
L2a1	L2a1c3b1	HG03088	Sierra Leone	West Africa	1000 Genomes Project	-
L2a1	L2a1c5	HG02455	African Caribbean in Barbados	America	1000 Genomes Project	-
L2a1	L2a1c5	HG02546	African Caribbean in Barbados	America	1000 Genomes Project	-
L2a1	L2a1c5	HG02549	African Caribbean in Barbados	America	1000 Genomes Project	-
L2a1	L2a1f	HG02885	Gambia	West Africa	1000 Genomes Project	-
L2a1	L2a1f	HG02979	Nigeria	West Africa	1000 Genomes Project	-
L2a1	L2a1f	HG03159	Nigeria	West Africa	1000 Genomes Project	-
L2a1	L2a1f	HG03199	Nigeria	West Africa	1000 Genomes Project	-
L2a1	L2a1f	HG03452	Sierra Leone	West Africa	1000 Genomes Project	-
L2a1	L2a1f	HG03514	Nigeria	West Africa	1000 Genomes Project	-
L2a1	L2a1f1	HG02476	African Caribbean in Barbados	America	1000 Genomes Project	-
L2a1	L2a1f1	HG02557	African Caribbean in Barbados	America	1000 Genomes Project	-
L2a1	L2a1f1	HG03135	Nigeria	West Africa	1000 Genomes Project	-
L2a1	L2a1f1	HG03163	Nigeria	West Africa	1000 Genomes Project	-
L2a1	L2a1f1	HG03297	Nigeria	West Africa	1000 Genomes Project	-
L2a1	L2a1f1	HG03575	Sierra Leone	West Africa	1000 Genomes Project	-
L2a1	L2a1f2	HG02481	African Caribbean in Barbados	America	1000 Genomes Project	-
L2a1	L2a1i	HG03064	Sierra Leone	West Africa	1000 Genomes Project	-
L2a1	L2a1i	HG03432	Sierra Leone	West Africa	1000 Genomes Project	-
L2a1	L2a1i	HG03461	Sierra Leone	West Africa	1000 Genomes Project	-
L2a1	L2a1i1	HG02554	African Caribbean in Barbados	America	1000 Genomes Project	-
L2a1	L2a1l	HG03085	Sierra Leone	West Africa	1000 Genomes Project	-
L2a1	L2a1l	HG03547	Sierra Leone	West Africa	1000 Genomes Project	-
L2a1	L2a1l1b	HG01286	Puerto Rico	America	1000 Genomes Project	-
L2a1	L2a1l1b	HG03382	Sierra Leone	West Africa	1000 Genomes Project	-
L2a1	L2a1l1b	HG03428	Sierra Leone	West Africa	1000 Genomes Project	-
L2a1	L2a1l1b	HG03457	Sierra Leone	West Africa	1000 Genomes Project	-
L2a1	L2a1l2	HG02620	Gambia	West Africa	1000 Genomes Project	-
L2a1	L2a1l2	HG02629	Gambia	West Africa	1000 Genomes Project	-
L2a1	L2a1l2	HG02716	Gambia	West Africa	1000 Genomes Project	-
L2a1	L2a1l3	HG02568	Gambia	West Africa	1000 Genomes Project	-
L2a1	L2a1l3	HG03097	Sierra Leone	West Africa	1000 Genomes Project	-
L2a1	L2a1l3	HG03401	Sierra Leone	West Africa	1000 Genomes Project	-
L2a1	L2a1n	HG03121	Nigeria	West Africa	1000 Genomes Project	-
L2b1	L2b1a	HG01403	Puerto Rico	America	1000 Genomes Project	-
L2b1	L2b1a	HG02760	Gambia	West Africa	1000 Genomes Project	-
L2b1	L2b1a	HG02982	Gambia	West Africa	1000 Genomes Project	-
L2b1	L2b1a	HG03291	Nigeria	West Africa	1000 Genomes Project	-
L2b1	L2b1a	HG03472	Sierra Leone	West Africa	1000 Genomes Project	-
L2b1	L2b1a2	HG02887	Gambia	West Africa	1000 Genomes Project	-
L2b1	L2b1a2	HG03046	Gambia	West Africa	1000 Genomes Project	-
L2b1	L2b1a3	HG01188	Puerto Rico	America	1000 Genomes Project	-
L2b1	L2b1a3	HG03515	Nigeria	West Africa	1000 Genomes Project	-
L2b1	L2b1b	HG02952	Nigeria	West Africa	1000 Genomes Project	-
L2b3	L2b3b	HG02645	Gambia	West Africa	1000 Genomes Project	-
L2b3	L2b3c	HG02555	African Caribbean in Barbados	America	1000 Genomes Project	-
L2b3	L2b3c	HG02595	Gambia	West Africa	1000 Genomes Project	-
L2b3	L2b3c	HG02804	Gambia	West Africa	1000 Genomes Project	-
L2b3	L2b3c	HG02837	Gambia	West Africa	1000 Genomes Project	-
L2c	L2c	HG02624	Gambia	West Africa	1000 Genomes Project	-
L2c	L2c	HG02642	Gambia	West Africa	1000 Genomes Project	-
L2c	L2c	HG02703	Gambia	West Africa	1000 Genomes Project	-
L2c	L2c	HG02814	Gambia	West Africa	1000 Genomes Project	-
L2c	L2c	HG02879	Gambia	West Africa	1000 Genomes Project	-
L2c	L2c	HG02882	Gambia	West Africa	1000 Genomes Project	-
L2c	L2c	HG02888	Gambia	West Africa	1000 Genomes Project	-
L2c	L2c	HG03049	Gambia	West Africa	1000 Genomes Project	-
L2c	L2c	HG03072	Sierra Leone	West Africa	1000 Genomes Project	-
L2c	L2c	HG03091	Sierra Leone	West Africa	1000 Genomes Project	-
L2c	L2c	HG03225	Sierra Leone	West Africa	1000 Genomes Project	-
L2c	L2c	HG03376	Sierra Leone	West Africa	1000 Genomes Project	-
L2c	L2c	HG03433	Sierra Leone	West Africa	1000 Genomes Project	-
L2c	L2c	HG03451	Sierra Leone	West Africa	1000 Genomes Project	-
L2c	L2c	HG03455	Sierra Leone	West Africa	1000 Genomes Project	-
L2c	L2c	HG03473	Sierra Leone	West Africa	1000 Genomes Project	-
L2c	L2c	HG03476	Sierra Leone	West Africa	1000 Genomes Project	-
L2c	L2c	HG03484	Sierra Leone	West Africa	1000 Genomes Project	-
L2c1	L2c1	HG02505	African Caribbean in Barbados	America	1000 Genomes Project	-
L2c1	L2c1	HG02759	Gambia	West Africa	1000 Genomes Project	-
L2c1	L2c1a	HG03048	Gambia	West Africa	1000 Genomes Project	-
L2c2	L2c2	HG02836	Gambia	West Africa	1000 Genomes Project	-
L2c2	L2c2	HG03069	Sierra Leone	West Africa	1000 Genomes Project	-
L2c2	L2c2	HG03388	Sierra Leone	West Africa	1000 Genomes Project	-
L2c2	L2c2a1	HG03157	Nigeria	West Africa	1000 Genomes Project	-
L2c2	L2c2b1	HG03354	Nigeria	West Africa	1000 Genomes Project	-
L2c3	L2c3	HG03074	Sierra Leone	West Africa	1000 Genomes Project	-
L2c4	L2c4	HG02756	Gambia	West Africa	1000 Genomes Project	-
L2c4	L2c4	HG02757	Gambia	West Africa	1000 Genomes Project	-
L2c4	L2c4	HG02878	Gambia	West Africa	1000 Genomes Project	-
L2c5	L2c5	HG02462	Gambia	West Africa	1000 Genomes Project	-
L2c5	L2c5	HG02643	Gambia	West Africa	1000 Genomes Project	-
L2c5	L2c5	HG02667	Gambia	West Africa	1000 Genomes Project	-
L2c5	L2c5	HG02715	Gambia	West Africa	1000 Genomes Project	-
L2c5	L2c5	HG02896	Gambia	West Africa	1000 Genomes Project	-
L2d	L2d	HG02536	African Caribbean in Barbados	America	1000 Genomes Project	-
L2d	L2d	HG02799	Gambia	West Africa	1000 Genomes Project	-
L2d	L2d	HG02881	Gambia	West Africa	1000 Genomes Project	-
L2d1	L2d1	HG02545	African Caribbean in Barbados	America	1000 Genomes Project	-
L2d1	L2d1	HG03279	Nigeria	West Africa	1000 Genomes Project	-
L2d1	L2d1	HG03437	Sierra Leone	West Africa	1000 Genomes Project	-
L2d1	L2d1a	HG02970	Nigeria	West Africa	1000 Genomes Project	-
L2e	L2e	HG03209	Sierra Leone	West Africa	1000 Genomes Project	-
L2e	L2e	HG03240	Gambia	West Africa	1000 Genomes Project	-
L2e1	L2e1a	HG03130	Nigeria	West Africa	1000 Genomes Project	-
L2e1	L2e1a	HG03367	Nigeria	West Africa	1000 Genomes Project	-
L2a1	L2a1	BF347	Burkina Faso	West Africa	Barbieri et al. 2012	JQ044822
L2a1	L2a1	BF368	Burkina Faso	West Africa	Barbieri et al. 2012	JQ044839
L2a1	L2a1	BF225	Burkina Faso	West Africa	Barbieri et al. 2012	JQ045062
L2a1	L2a1a	BF274	Burkina Faso	West Africa	Barbieri et al. 2012	JQ044922
L2a1	L2a1a1	BF031	Burkina Faso	West Africa	Barbieri et al. 2012	JQ044977
L2a1	L2a1a1	BF010	Burkina Faso	West Africa	Barbieri et al. 2012	JQ045001
L2a1	L2a1a1	BF014	Burkina Faso	West Africa	Barbieri et al. 2012	JQ045005
L2a1	L2a1a1	BF075	Burkina Faso	West Africa	Barbieri et al. 2012	JQ045020
L2a1	L2a1a1	BF146	Burkina Faso	West Africa	Barbieri et al. 2012	JQ045066
L2a1	L2a1a1	BF154	Burkina Faso	West Africa	Barbieri et al. 2012	JQ045074
L2a1	L2a1a2	BF330	Burkina Faso	West Africa	Barbieri et al. 2012	JQ044809
L2a1	L2a1a2	BF335	Burkina Faso	West Africa	Barbieri et al. 2012	JQ044812
L2a1	L2a1a2	BF239	Burkina Faso	West Africa	Barbieri et al. 2012	JQ044879
L2a1	L2a1a2	BF245	Burkina Faso	West Africa	Barbieri et al. 2012	JQ044884
L2a1	L2a1a2	BF385	Burkina Faso	West Africa	Barbieri et al. 2012	JQ044945
L2a1	L2a1a2	BF252	Burkina Faso	West Africa	Barbieri et al. 2012	JQ044951
L2a1	L2a1a2	BF253	Burkina Faso	West Africa	Barbieri et al. 2012	JQ044952
L2a1	L2a1a2	BF045	Burkina Faso	West Africa	Barbieri et al. 2012	JQ044987
L2a1	L2a1a2	BF006	Burkina Faso	West Africa	Barbieri et al. 2012	JQ044997
L2a1	L2a1a2	BF100	Burkina Faso	West Africa	Barbieri et al. 2012	JQ045027
L2a1	L2a1a2	BF170	Burkina Faso	West Africa	Barbieri et al. 2012	JQ045048
L2a1	L2a1a2	BF156	Burkina Faso	West Africa	Barbieri et al. 2012	JQ045076
L2a1	L2a1a2a1	BF376	Burkina Faso	West Africa	Barbieri et al. 2012	JQ044845
L2a1	L2a1a2a1	BF281	Burkina Faso	West Africa	Barbieri et al. 2012	JQ044968
L2a1	L2a1a2a1a	BF051	Burkina Faso	West Africa	Barbieri et al. 2012	JQ045017
L2a1	L2a1a2b	YOR929	Burkina Faso (Yoruba)	West Africa	Barbieri et al. 2012	JQ045088
L2a1	L2a1a2b	YOR936	Burkina Faso (Yoruba)	West Africa	Barbieri et al. 2012	JQ045095
L2a1	L2a1a3	BF343	Burkina Faso	West Africa	Barbieri et al. 2012	JQ044818
L2a1	L2a1a3	BF237	Burkina Faso	West Africa	Barbieri et al. 2012	JQ044877
L2a1	L2a1a3	BF247	Burkina Faso	West Africa	Barbieri et al. 2012	JQ044885
L2a1	L2a1a3	BF193	Burkina Faso	West Africa	Barbieri et al. 2012	JQ044892
L2a1	L2a1a3	BF231	Burkina Faso	West Africa	Barbieri et al. 2012	JQ044911
L2a1	L2a1a3	BF292	Burkina Faso	West Africa	Barbieri et al. 2012	JQ044927
L2a1	L2a1a3	BF382	Burkina Faso	West Africa	Barbieri et al. 2012	JQ044942
L2a1	L2a1a3	BF263	Burkina Faso	West Africa	Barbieri et al. 2012	JQ044961
L2a1	L2a1a3	BF040	Burkina Faso	West Africa	Barbieri et al. 2012	JQ044983
L2a1	L2a1a3	BF001	Burkina Faso	West Africa	Barbieri et al. 2012	JQ044992
L2a1	L2a1a3	BF025	Burkina Faso	West Africa	Barbieri et al. 2012	JQ045015
L2a1	L2a1a3	BF222	Burkina Faso	West Africa	Barbieri et al. 2012	JQ045060
L2a1	L2a1a3a	BF337	Burkina Faso	West Africa	Barbieri et al. 2012	JQ044813
L2a1	L2a1a3b	BF344	Burkina Faso	West Africa	Barbieri et al. 2012	JQ044819
L2a1	L2a1a3b	BF270	Burkina Faso	West Africa	Barbieri et al. 2012	JQ044918
L2a1	L2a1a3c	YOR942	Burkina Faso (Yoruba)	West Africa	Barbieri et al. 2012	JQ045101
L2a1	L2a1b2	BF370	Burkina Faso	West Africa	Barbieri et al. 2012	JQ044841
L2a1	L2a1b2	BF028	Burkina Faso	West Africa	Barbieri et al. 2012	JQ044975
L2a1	L2a1b3	BF366	Burkina Faso	West Africa	Barbieri et al. 2012	JQ044837
L2a1	L2a1c	BF288	Burkina Faso	West Africa	Barbieri et al. 2012	JQ044973
L2a1	L2a1c	BF074	Burkina Faso	West Africa	Barbieri et al. 2012	JQ045019
L2a1	L2a1c1	BF135	Burkina Faso	West Africa	Barbieri et al. 2012	JQ044860
L2a1	L2a1c1	BF212	Burkina Faso	West Africa	Barbieri et al. 2012	JQ044909
L2a1	L2a1c1	BF019	Burkina Faso	West Africa	Barbieri et al. 2012	JQ044974
L2a1	L2a1c1	BF227	Burkina Faso	West Africa	Barbieri et al. 2012	JQ045064
L2a1	L2a1c1	MAN917	Burkina Faso (Mandenka)	West Africa	Barbieri et al. 2012	JQ045124
L2a1	L2a1c1a1	BF315	Burkina Faso	West Africa	Barbieri et al. 2012	JQ044799
L2a1	L2a1c2	BF320	Burkina Faso	West Africa	Barbieri et al. 2012	JQ044802
L2a1	L2a1c2	BF374	Burkina Faso	West Africa	Barbieri et al. 2012	JQ044844
L2a1	L2a1c2	BF300	Burkina Faso	West Africa	Barbieri et al. 2012	JQ044935
L2a1	L2a1c2	BF264	Burkina Faso	West Africa	Barbieri et al. 2012	JQ044962
L2a1	L2a1c2	BF007	Burkina Faso	West Africa	Barbieri et al. 2012	JQ044998
L2a1	L2a1c2	BF082	Burkina Faso	West Africa	Barbieri et al. 2012	JQ045024
L2a1	L2a1c2	MAN1283	Burkina Faso (Mandenka)	West Africa	Barbieri et al. 2012	JQ045108
L2a1	L2a1c2a	BF355	Burkina Faso	West Africa	Barbieri et al. 2012	JQ044828
L2a1	L2a1c2a	BF181	Burkina Faso	West Africa	Barbieri et al. 2012	JQ044872
L2a1	L2a1c2a	BF276	Burkina Faso	West Africa	Barbieri et al. 2012	JQ044924
L2a1	L2a1c2a	BF283	Burkina Faso	West Africa	Barbieri et al. 2012	JQ044969
L2a1	L2a1c2a	BF083	Burkina Faso	West Africa	Barbieri et al. 2012	JQ045025
L2a1	L2a1c3	BF005	Burkina Faso	West Africa	Barbieri et al. 2012	JQ044996
L2a1	L2a1c3b1	MAN1285	Burkina Faso (Mandenka)	West Africa	Barbieri et al. 2012	JQ045110
L2a1	L2a1c3b1	MAN908	Burkina Faso (Mandenka)	West Africa	Barbieri et al. 2012	JQ045116
L2a1	L2a1c3b1	MAN914	Burkina Faso (Mandenka)	West Africa	Barbieri et al. 2012	JQ045122
L2a1	L2a1c3b2	BF226	Burkina Faso	West Africa	Barbieri et al. 2012	JQ045063
L2a1	L2a1c4a	BF362	Burkina Faso	West Africa	Barbieri et al. 2012	JQ044833
L2a1	L2a1c4a	BF258	Burkina Faso	West Africa	Barbieri et al. 2012	JQ044957
L2a1	L2a1c4a	BF024	Burkina Faso	West Africa	Barbieri et al. 2012	JQ045014
L2a1	L2a1c4a	BF109	Burkina Faso	West Africa	Barbieri et al. 2012	JQ045035
L2a1	L2a1c4a	BF167	Burkina Faso	West Africa	Barbieri et al. 2012	JQ045045
L2a1	L2a1c4a	BF147	Burkina Faso	West Africa	Barbieri et al. 2012	JQ045067
L2a1	L2a1c5	YOR920	Burkina Faso (Yoruba)	West Africa	Barbieri et al. 2012	JQ045082
L2a1	L2a1c5	YOR939	Burkina Faso (Yoruba)	West Africa	Barbieri et al. 2012	JQ045098
L2a1	L2a1e1	BF346	Burkina Faso	West Africa	Barbieri et al. 2012	JQ044821
L2a1	L2a1e1	BF284	Burkina Faso	West Africa	Barbieri et al. 2012	JQ044970
L2a1	L2a1f	BF134	Burkina Faso	West Africa	Barbieri et al. 2012	JQ044859
L2a1	L2a1f	BF244	Burkina Faso	West Africa	Barbieri et al. 2012	JQ044883
L2a1	L2a1f	BF232	Burkina Faso	West Africa	Barbieri et al. 2012	JQ044912
L2a1	L2a1f	BF015	Burkina Faso	West Africa	Barbieri et al. 2012	JQ045006
L2a1	L2a1f	BF115	Burkina Faso	West Africa	Barbieri et al. 2012	JQ045039
L2a1	L2a1f	BF218	Burkina Faso	West Africa	Barbieri et al. 2012	JQ045056
L2a1	L2a1f	BF223	Burkina Faso	West Africa	Barbieri et al. 2012	JQ045061
L2a1	L2a1f	YOR928	Burkina Faso (Yoruba)	West Africa	Barbieri et al. 2012	JQ045087
L2a1	L2a1f	YOR931	Burkina Faso (Yoruba)	West Africa	Barbieri et al. 2012	JQ045090
L2a1	L2a1f	YOR938	Burkina Faso (Yoruba)	West Africa	Barbieri et al. 2012	JQ045097
L2a1	L2a1f1	BF136	Burkina Faso	West Africa	Barbieri et al. 2012	JQ044861
L2a1	L2a1i	BF208	Burkina Faso	West Africa	Barbieri et al. 2012	JQ044905
L2a1	L2a1i	BF259	Burkina Faso	West Africa	Barbieri et al. 2012	JQ044958
L2a1	L2a1i	BF157	Burkina Faso	West Africa	Barbieri et al. 2012	JQ045077
L2a1	L2a1i	BF161	Burkina Faso	West Africa	Barbieri et al. 2012	JQ045080
L2a1	L2a1i	YOR943	Burkina Faso (Yoruba)	West Africa	Barbieri et al. 2012	JQ045102
L2a1	L2a1i1	BF241	Burkina Faso	West Africa	Barbieri et al. 2012	JQ044881
L2a1	L2a1l1	BF271	Burkina Faso	West Africa	Barbieri et al. 2012	JQ044919
L2a1	L2a1l1	BF257	Burkina Faso	West Africa	Barbieri et al. 2012	JQ044956
L2a1	L2a1l1a	BF297	Burkina Faso	West Africa	Barbieri et al. 2012	JQ044932
L2a1	L2a1l1a	BF279	Burkina Faso	West Africa	Barbieri et al. 2012	JQ044966
L2a1	L2a1l1a1	BF342	Burkina Faso	West Africa	Barbieri et al. 2012	JQ044817
L2a1	L2a1l1a2	BF199	Burkina Faso	West Africa	Barbieri et al. 2012	JQ044897
L2a1	L2a1l1b	BF256	Burkina Faso	West Africa	Barbieri et al. 2012	JQ044955
L2a1	L2a1l2	BF032	Burkina Faso	West Africa	Barbieri et al. 2012	JQ044978
L2a1	L2a1l2	BF003	Burkina Faso	West Africa	Barbieri et al. 2012	JQ044994
L2a1	L2a1l3	BF169	Burkina Faso	West Africa	Barbieri et al. 2012	JQ045047
L2a1	L2a1m	BF323	Burkina Faso	West Africa	Barbieri et al. 2012	JQ044804
L2a1	L2a1m	BF268	Burkina Faso	West Africa	Barbieri et al. 2012	JQ044916
L2a1	L2a1m	BF116	Burkina Faso	West Africa	Barbieri et al. 2012	JQ045040
L2a1	L2a1m1a	BF211	Burkina Faso	West Africa	Barbieri et al. 2012	JQ044908
L2a1	L2a1n	BF384	Burkina Faso	West Africa	Barbieri et al. 2012	JQ044944
L2a1	L2a1o	BF009	Burkina Faso	West Africa	Barbieri et al. 2012	JQ045000
L2b1	L2b1a	BF126	Burkina Faso	West Africa	Barbieri et al. 2012	JQ044854
L2b1	L2b1a2	BF191	Burkina Faso	West Africa	Barbieri et al. 2012	JQ044890
L2b1	L2b1a2	BF023	Burkina Faso	West Africa	Barbieri et al. 2012	JQ045013
L2b1	L2b1a2	BF111	Burkina Faso	West Africa	Barbieri et al. 2012	JQ045037
L2b1	L2b1b	BF316	Burkina Faso	West Africa	Barbieri et al. 2012	JQ044800
L2b2	L2b2	BF313	Burkina Faso	West Africa	Barbieri et al. 2012	JQ044797
L2b2	L2b2	BF230	Burkina Faso	West Africa	Barbieri et al. 2012	JQ044910
L2b2	L2b2	BF119	Burkina Faso	West Africa	Barbieri et al. 2012	JQ045043
L2b2	L2b2a	BF377	Burkina Faso	West Africa	Barbieri et al. 2012	JQ044846
L2b3	L2b3a	BF022	Burkina Faso	West Africa	Barbieri et al. 2012	JQ045012
L2b3	L2b3b	BF017	Burkina Faso	West Africa	Barbieri et al. 2012	JQ045008
L2c	L2c	BF238	Burkina Faso	West Africa	Barbieri et al. 2012	JQ044878
L2c	L2c	BF243	Burkina Faso	West Africa	Barbieri et al. 2012	JQ044882
L2c	L2c	BF381	Burkina Faso	West Africa	Barbieri et al. 2012	JQ044941
L2c	L2c	BF103	Burkina Faso	West Africa	Barbieri et al. 2012	JQ045030
L2c1	L2c1	BF133	Burkina Faso	West Africa	Barbieri et al. 2012	JQ044858
L2c1	L2c1	BF047	Burkina Faso	West Africa	Barbieri et al. 2012	JQ044989
L2c1	L2c1	BF011	Burkina Faso	West Africa	Barbieri et al. 2012	JQ045002
L2c1	L2c1a	BF188	Burkina Faso	West Africa	Barbieri et al. 2012	JQ044887
L2c1	L2c1a	BF203	Burkina Faso	West Africa	Barbieri et al. 2012	JQ044901
L2c1	L2c1a	BF077	Burkina Faso	West Africa	Barbieri et al. 2012	JQ045022
L2c1	L2c1a	BF148	Burkina Faso	West Africa	Barbieri et al. 2012	JQ045068
L2c1	L2c1a	MAN1200	Burkina Faso (Mandenka)	West Africa	Barbieri et al. 2012	JQ045105
L2c1	L2c1a	MAN1201	Burkina Faso (Mandenka)	West Africa	Barbieri et al. 2012	JQ045106
L2c2	L2c2	BF272	Burkina Faso	West Africa	Barbieri et al. 2012	JQ044920
L2c2	L2c2	BF020	Burkina Faso	West Africa	Barbieri et al. 2012	JQ045010
L2c2	L2c2	BF118	Burkina Faso	West Africa	Barbieri et al. 2012	JQ045042
L2c2	L2c2b2	BF125	Burkina Faso	West Africa	Barbieri et al. 2012	JQ044853
L2c3	L2c3	BF331	Burkina Faso	West Africa	Barbieri et al. 2012	JQ044810
L2c3	L2c3	BF269	Burkina Faso	West Africa	Barbieri et al. 2012	JQ044917
L2c3	L2c3	BF286	Burkina Faso	West Africa	Barbieri et al. 2012	JQ044971
L2c3	L2c3a	MAN1199	Burkina Faso (Mandenka)	West Africa	Barbieri et al. 2012	JQ045104
L2c3	L2c3a	MAN1284	Burkina Faso (Mandenka)	West Africa	Barbieri et al. 2012	JQ045109
L2c4	L2c4	BF131	Burkina Faso	West Africa	Barbieri et al. 2012	JQ044914
L2c4	L2c4	BF273	Burkina Faso	West Africa	Barbieri et al. 2012	JQ044921
L2c4	L2c4	BF275	Burkina Faso	West Africa	Barbieri et al. 2012	JQ044923
L2d1	L2d1a	BF294	Burkina Faso	West Africa	Barbieri et al. 2012	JQ044929
L2d1	L2d1a	BF249	Burkina Faso	West Africa	Barbieri et al. 2012	JQ044948
L2d1	L2d1a	BF021	Burkina Faso	West Africa	Barbieri et al. 2012	JQ045011
L2d1	L2d1a	BF120	Burkina Faso	West Africa	Barbieri et al. 2012	JQ045044
L2d1	L2d1a	BF173	Burkina Faso	West Africa	Barbieri et al. 2012	JQ045050
L2d1	L2d1a	BF149	Burkina Faso	West Africa	Barbieri et al. 2012	JQ045069
L2e1	L2e1	BF341	Burkina Faso	West Africa	Barbieri et al. 2012	JQ044816
L2a1	L2a1a2	Zam138	Zambia	South Africa	Barbieri et al. 2013	JX303760
L2a1	L2a1b1a	Zam067	Zambia	South Africa	Barbieri et al. 2013	JX303754
L2a1	L2a1b1a	Zam140	Zambia	South Africa	Barbieri et al. 2013	JX303761
L2a1	L2a1b1a	Zam529	Zambia	South Africa	Barbieri et al. 2013	JX303858
L2a1	L2a1b1a	Zam631	Zambia	South Africa	Barbieri et al. 2013	JX303874
L2a1	L2a1b1a	Zam691	Zambia	South Africa	Barbieri et al. 2013	JX303880
L2a1	L2a1c1	Zam522	Zambia	South Africa	Barbieri et al. 2013	JX303852
L2a1	L2a1c5	Zam046	Zambia	South Africa	Barbieri et al. 2013	JX303749
L2a1	L2a1d2	Zam295	Zambia	South Africa	Barbieri et al. 2013	JX303795
L2a1	L2a1d2	Zam331	Zambia	South Africa	Barbieri et al. 2013	JX303806
L2a1	L2a1d2	Zam359	Zambia	South Africa	Barbieri et al. 2013	JX303825
L2a1	L2a1d2	Zam493	Zambia	South Africa	Barbieri et al. 2013	JX303838
L2a1	L2a1d2	Zam533	Zambia	South Africa	Barbieri et al. 2013	JX303862
L2a1	L2a1d2	Zam625	Zambia	South Africa	Barbieri et al. 2013	JX303873
L2a1	L2a1f	Zam477	Zambia	South Africa	Barbieri et al. 2013	JX303832
L2a1	L2a1f1	Zam180	Zambia	South Africa	Barbieri et al. 2013	JX303780
L2a1	L2a1f3	Zam329	Zambia	South Africa	Barbieri et al. 2013	JX303805
L2a1	L2a1g	Zam061	Zambia	South Africa	Barbieri et al. 2013	JX303752
L2a1	L2a1g	Zam307	Zambia	South Africa	Barbieri et al. 2013	JX303798
L2a1	L2a1g	Zam744	Zambia	South Africa	Barbieri et al. 2013	JX303906
L2a1	L2a1i1	Zam523	Zambia	South Africa	Barbieri et al. 2013	JX303853
L2a1	L2a1i1	Zam528	Zambia	South Africa	Barbieri et al. 2013	JX303857
L2a1	L2a1i1	Zam752	Zambia	South Africa	Barbieri et al. 2013	JX303909
L2a1	L2a1q	Zam544	Zambia	South Africa	Barbieri et al. 2013	JX303870
L2a5	L2a5	Zam440	Zambia	South Africa	Barbieri et al. 2013	JX303829
L2b1	L2b1a3	Zam703	Zambia	South Africa	Barbieri et al. 2013	JX303882
L2b2	L2b2a	Zam332	Zambia	South Africa	Barbieri et al. 2013	JX303807
L2b2	L2b2a	Zam496	Zambia	South Africa	Barbieri et al. 2013	JX303841
L2c2	L2c2a1	Zam050	Zambia	South Africa	Barbieri et al. 2013	JX303750
L2c2	L2c2a1	Zam277	Zambia	South Africa	Barbieri et al. 2013	JX303792
L2c2	L2c2a1	Zam535	Zambia	South Africa	Barbieri et al. 2013	JX303863
L2d1	L2d1a	Zam034	Zambia	South Africa	Barbieri et al. 2013	JX303748
L2a1	L2a1a3c	H058	Gabon (Pygmy)	Central Africa	Batini et al. 2011	HM771168
L2a1	L2a1c	H113	Gabon (Pygmy)	Central Africa	Batini et al. 2011	HM771224
L2a1	L2a1c2a	H059	Gabon (Pygmy)	Central Africa	Batini et al. 2011	HM771169
L2a1	L2a1c5	H114	Gabon (Pygmy)	Central Africa	Batini et al. 2011	HM771225
L2a2	L2a2a1	H095	Congo (Pygmy)	Central Africa	Batini et al. 2011	HM771205
L2a2	L2a2b1a	H082	Congo (Pygmy)	Central Africa	Batini et al. 2011	HM771192
L2a2	L2a2b1a	H083	Congo (Pygmy)	Central Africa	Batini et al. 2011	HM771193
L2a2	L2a2b1a	H084	Congo (Pygmy)	Central Africa	Batini et al. 2011	HM771194
L2a2	L2a2b1a	H085	Congo (Pygmy)	Central Africa	Batini et al. 2011	HM771195
L2a2	L2a2b1a	H098	Congo (Pygmy)	Central Africa	Batini et al. 2011	HM771208
L2a2	L2a2b2	H081	Congo (Pygmy)	Central Africa	Batini et al. 2011	HM771191
L2a2	L2a2b2	H097	Congo (Pygmy)	Central Africa	Batini et al. 2011	HM771207
L2a3	L2a3	H096	Congo (Pygmy)	Central Africa	Batini et al. 2011	HM771206
L2a4	L2a4a	H086	Congo (Pygmy)	Central Africa	Batini et al. 2011	HM771196
L2a4	L2a4a	H087	Congo (Pygmy)	Central Africa	Batini et al. 2011	HM771197
L2a4	L2a4a	H099	Congo (Pygmy)	Central Africa	Batini et al. 2011	HM771209
L2a4	L2a4a	H100	Congo (Pygmy)	Central Africa	Batini et al. 2011	HM771210
L2a4	L2a4a	H101	Congo (Pygmy)	Central Africa	Batini et al. 2011	HM771211
L2a4	L2a4a	H102	Congo (Pygmy)	Central Africa	Batini et al. 2011	HM771212
L2a4	L2a4a	H103	Congo (Pygmy)	Central Africa	Batini et al. 2011	HM771213
L2a4	L2a4a	H104	Congo (Pygmy)	Central Africa	Batini et al. 2011	HM771214
L2a4	L2a4a	H105	Congo (Pygmy)	Central Africa	Batini et al. 2011	HM771215
L2b1	L2b1b	H115	Gabon (Pygmy)	Central Africa	Batini et al. 2011	HM771226
L2a1	L2a1	L292	Israel (Druze)	Near East/SouthCaucasus/Anatolia	Behar et al. 2008a	EU092658
L2a1	L2a1	L291	Israel (Bedouin)	Near East/SouthCaucasus/Anatolia	Behar et al. 2008a	EU092659
L2a1	L2a1	L308	Ethiopia (Jew)	East Africa	Behar et al. 2008a	EU092674
L2a1	L2a1	L313	Israel (Palestinian)	Near East/SouthCaucasus/Anatolia	Behar et al. 2008a	EU092679
L2a1	L2a1	L430	Oman	Near East/SouthCaucasus/Anatolia	Behar et al. 2008a	EU092782
L2a1	L2a1	L442	Yemen	Near East/SouthCaucasus/Anatolia	Behar et al. 2008a	EU092793
L2a1	L2a1	L457	Morocco	North Africa	Behar et al. 2008a	EU092806
L2a1	L2a1	L478	Libya	North Africa	Behar et al. 2008a	EU092823
L2a1	L2a1	L584	Saudi Arabia	Near East/SouthCaucasus/Anatolia	Behar et al. 2008a	EU092922
L2a1	L2a1	L584	Arabia	Near East/SouthCaucasus/Anatolia	Behar et al. 2008a	EU092922
L2a1	L2a1	L611	Ethiopia	East Africa	Behar et al. 2008a	EU092946
L2a1	L2a1a2	L325	Mozambique	South Africa	Behar et al. 2008a	EU092691
L2a1	L2a1a2	L455	Yemen	Near East/SouthCaucasus/Anatolia	Behar et al. 2008a	EU092804
L2a1	L2a1a2	L598	Pakistan	Southwestern Asia	Behar et al. 2008a	EU092933
L2a1	L2a1a2a1a	L422	Egypt	North Africa	Behar et al. 2008a	EU092778
L2a1	L2a1a2a1a	L485	Tunisia	North Africa	Behar et al. 2008a	EU092829
L2a1	L2a1a2a1a	L533	South Africa	South Africa	Behar et al. 2008a	EU092872
L2a1	L2a1a3	L345	Portugal	Iberia	Behar et al. 2008a	EU092711
L2a1	L2a1a3	L578	Kenya	East Africa	Behar et al. 2008a	EU092916
L2a1	L2a1a3a	L551	Chad	Central Africa	Behar et al. 2008a	EU092890
L2a1	L2a1a3a	L566	Chad	Central Africa	Behar et al. 2008a	EU092905
L2a1	L2a1b	L405	Egypt	North Africa	Behar et al. 2008a	EU092761
L2a1	L2a1b1a	L324	Mozambique	South Africa	Behar et al. 2008a	EU092690
L2a1	L2a1b1a	L339	Mozambique	South Africa	Behar et al. 2008a	EU092705
L2a1	L2a1b1a	L571	Kenya	East Africa	Behar et al. 2008a	EU092910
L2a1	L2a1b1a	L581	Kuwait	Southwestern Asia	Behar et al. 2008a	EU092919
L2a1	L2a1c	L317	Israel (Palestinian)	Near East/SouthCaucasus/Anatolia	Behar et al. 2008a	EU092683
L2a1	L2a1c	L368	Guinea-Bissau	West Africa	Behar et al. 2008a	EU092733
L2a1	L2a1c	L562	Chad	Central Africa	Behar et al. 2008a	EU092901
L2a1	L2a1c	L602	Ethiopia	East Africa	Behar et al. 2008a	EU092937
L2a1	L2a1c1a2	L643	Unknown	Unknown	Behar et al. 2008a	EU092954
L2a1	L2a1c3	L354	Guinea-Bissau	West Africa	Behar et al. 2008a	EU092720
L2a1	L2a1c3a	L296	Israel (Bedouin)	Near East/SouthCaucasus/Anatolia	Behar et al. 2008a	EU092663
L2a1	L2a1d1	L409	Egypt	North Africa	Behar et al. 2008a	EU092765
L2a1	L2a1d1	L589	Egypt	North Africa	Behar et al. 2008a	EU092927
L2a1	L2a1d1	L604	Ethiopia	East Africa	Behar et al. 2008a	EU092939
L2a1	L2a1f	L431	Oman	Near East/SouthCaucasus/Anatolia	Behar et al. 2008a	EU092783
L2a1	L2a1f1	L650	USA	America	Behar et al. 2008a	EU092961
L2a1	L2a1h	L310	Israel (Palestinian)	Near East/SouthCaucasus/Anatolia	Behar et al. 2008a	EU092676
L2a1	L2a1h	L576	Kenya	East Africa	Behar et al. 2008a	EU092914
L2a1	L2a1i	L353	Guinea-Bissau	West Africa	Behar et al. 2008a	EU092719
L2a1	L2a1j	L392	Jordan	Near East/SouthCaucasus/Anatolia	Behar et al. 2008a	EU092756
L2a1	L2a1j	L471	Morocco (Arab)	North Africa	Behar et al. 2008a	EU092816
L2a1	L2a1l1a	L458	Morocco	North Africa	Behar et al. 2008a	EU092807
L2a1	L2a1l1a1	L467	Morocco (Arab)	North Africa	Behar et al. 2008a	EU092812
L2a1	L2a1l2	L355	Guinea-Bissau	West Africa	Behar et al. 2008a	EU092721
L2a1	L2a1l2a	L321	Israel (Jew)	Near East/SouthCaucasus/Anatolia	Behar et al. 2008a	EU092687
L2a1	L2a1o	L374	Syria	Near East/SouthCaucasus/Anatolia	Behar et al. 2008a	EU092739
L2a1	L2a1p	L305	Morocco (Jew)	North Africa	Behar et al. 2008a	EU092671
L2a2	L2a2a	L557	Chad	Central Africa	Behar et al. 2008a	EU092896
L2a2	L2a2a1	L543	Chad	Central Africa	Behar et al. 2008a	EU092882
L2a2	L2a2a1	L563	Chad	Central Africa	Behar et al. 2008a	EU092902
L2b1	L2b1	L383	Saudi Arabia	Near East/SouthCaucasus/Anatolia	Behar et al. 2008a	EU092747
L2b1	L2b1	L410	Egypt	North Africa	Behar et al. 2008a	EU092766
L2b1	L2b1a2	L298	Israel (Bedouin)	Near East/SouthCaucasus/Anatolia	Behar et al. 2008a	EU092664
L2b1	L2b1a2	L356	Guinea-Bissau	West Africa	Behar et al. 2008a	EU092722
L2b1	L2b1a3	L514	South Africa	South Africa	Behar et al. 2008a	EU092854
L2b2	L2b2	L326	Mozambique	South Africa	Behar et al. 2008a	EU092692
L2b3	L2b3b	L369	Guinea-Bissau	West Africa	Behar et al. 2008a	EU092734
L2b3	L2b3c	L294	Ethiopia (Jew)	East Africa	Behar et al. 2008a	EU092661
L2c	L2c	L357	Guinea-Bissau	West Africa	Behar et al. 2008a	EU092723
L2c1	L2c1a	L468	Morocco	North Africa	Behar et al. 2008a	EU092813
L2c2	L2c2	L331	Mozambique	South Africa	Behar et al. 2008a	EU092697
L2c2	L2c2	L390	Lebanon	Near East/SouthCaucasus/Anatolia	Behar et al. 2008a	EU092754
L2c2	L2c2a	L644	USA	America	Behar et al. 2008a	EU092955
L2c2	L2c2a	L646	USA	America	Behar et al. 2008a	EU092957
L2c2	L2c2b1b	L344	Netherlands	Europe	Behar et al. 2008a	EU092710
L2d	L2d	L472	Algeria	North Africa	Behar et al. 2008a	EU092817
L2d1	L2d1a	L443	Yemen	Near East/SouthCaucasus/Anatolia	Behar et al. 2008a	EU092794
L2e	L2e	L359	Guinea-Bissau	West Africa	Behar et al. 2008a	EU092724
L2a1	L2a1	12454	USA	America	Behar et al. 2012	JQ702430
L2a1	L2a1a1	997	Unknown	Unknown	Behar et al. 2012	JQ706014
L2a1	L2a1a2	7492	Unknown	Unknown	Behar et al. 2012	JQ705250
L2a1	L2a1a2a1a	6967	Mozambique	South Africa	Behar et al. 2012	JQ705055
L2a1	L2a1a3	7044	African	Unknown	Behar et al. 2012	JQ705087
L2a1	L2a1a3a	8245	Unknown	Unknown	Behar et al. 2012	JQ705529
L2a1	L2a1c	11947	Unknown	Unknown	Behar et al. 2012	JQ702307
L2a1	L2a1c	12686	Mexico	America	Behar et al. 2012	JQ702503
L2a1	L2a1c	1908	Unknown	Unknown	Behar et al. 2012	JQ702968
L2a1	L2a1c1a1	6947	Ghana	West Africa	Behar et al. 2012	JQ705046
L2a1	L2a1c1a2	117	Unknown	Unknown	Behar et al. 2012	JQ702261
L2a1	L2a1c3a1	7212	USA	America	Behar et al. 2012	JQ705145
L2a1	L2a1c4a	10424	Unknown	Unknown	Behar et al. 2012	JQ701926
L2a1	L2a1c5	6822	Unknown	Unknown	Behar et al. 2012	JQ705001
L2a1	L2a1c6	13224	France	Europe	Behar et al. 2012	JQ702659
L2a1	L2a1e1	8052	Unknown	Unknown	Behar et al. 2012	JQ705455
L2a1	L2a1f	4262	Unknown	Unknown	Behar et al. 2012	JQ703960
L2a1	L2a1f	5723	Unknown	Unknown	Behar et al. 2012	JQ704668
L2a1	L2a1f	7229	Unknown	Unknown	Behar et al. 2012	JQ705150
L2a1	L2a1f1	10046	USA	America	Behar et al. 2012	JQ701814
L2a1	L2a1l2a	6953	Poland (Jew)	Europe	Behar et al. 2012	JQ705049
L2a1	L2a1l2a	7319	Russia (Jew)	Europe	Behar et al. 2012	JQ705185
L2a1	L2a1l2a1	10718	Poland (Jew)	Europe	Behar et al. 2012	JQ702015
L2a1	L2a1l2a1	1723	Lithuania (Jew)	Europe	Behar et al. 2012	JQ702904
L2a1	L2a1l2a1	8489	Romania	Europe	Behar et al. 2012	JQ705589
L2a1	L2a1m1a	10384	Ireland	Europe	Behar et al. 2012	JQ701914
L2a1	L2a1n	2171	Unknown	Unknown	Behar et al. 2012	JQ703065
L2b1	L2b1a3	10114	African/Europe	Unknown	Behar et al. 2012	JQ701833
L2b1	L2b1a3	13633	Unknown	Unknown	Behar et al. 2012	JQ702694
L2b3	L2b3a	11156	Hawaii	America	Behar et al. 2012	JQ702123
L2b3	L2b3a	13101	Unknown	Unknown	Behar et al. 2012	JQ702626
L2c	L2c	10522	Unknown	Unknown	Behar et al. 2012	JQ701954
L2c	L2c	11383	Unknown	Unknown	Behar et al. 2012	JQ702169
L2c	L2c	6761	Unknown	Unknown	Behar et al. 2012	JQ704978
L2c	L2c	7136	Unknown	Unknown	Behar et al. 2012	JQ705120
L2c2	L2c2a1	5945	Unknown	Unknown	Behar et al. 2012	JQ704740
L2c2	L2c2b1a	4598	Unknown	Unknown	Behar et al. 2012	JQ704094
L2c3	L2c3	8638	Unknown	Unknown	Behar et al. 2012	JQ705626
L2c4	L2c4	1113	Unknown	Unknown	Behar et al. 2012	JQ702115
L2a1	L2a1a2	CF004	Italy (Umbria)	Europe	Cerezo et al. 2012	JN214449
L2a1	L2a1a2	OFF35	Italy (Centre)	Europe	Cerezo et al. 2012	JN214457
L2a1	L2a1c	09-VA	Andalusia	Iberia	Cerezo et al. 2012	JN214432
L2a1	L2a1c	S-652352_A6	Cameroon	Central Africa	Cerezo et al. 2012	JN858955
L2a1	L2a1c3a	C185	Spain (Galicia)	Iberia	Cerezo et al. 2012	JN214440
L2a1	L2a1c6	AP	Spain (Galicia)	Iberia	Cerezo et al. 2012	JN214436
L2b1	L2b1a4	LIG27	Italy (Liguria)	Europe	Cerezo et al. 2012	JN214453
L2b1	L2b1a4	LIG44	Italy (Liguria)	Europe	Cerezo et al. 2012	JN214454
L2b3	L2b3b	C3	Spain (Galicia)	Iberia	Cerezo et al. 2012	JN214443
L2c1	L2c1a	12-CP	Andalusia	Iberia	Cerezo et al. 2012	JN214433
L2a1	L2a1	TC1	Tunisia	North Africa	Costa et al. 2009	FJ460520
L2a1	L2a1	TC8	Tunisia	North Africa	Costa et al. 2009	FJ460527
L2a1	L2a1c1	TV19	Tunisia	North Africa	Costa et al. 2009	FJ460560
L2a1	L2a1c4a	TV8	Tunisia	North Africa	Costa et al. 2009	FJ460549
L2b1	L2b1a3	TC16	Tunisia	North Africa	Costa et al. 2009	FJ460535
L2b3	L2b3c	TC7	Tunisia	North Africa	Costa et al. 2009	FJ460526
L2e1	L2e1a	TC4	Tunisia	North Africa	Costa et al. 2009	FJ460523
L2a1	L2a1f3	103_A_Ps	Persian/Iran	Southwestern Asia	Derenko et al. 2013	KC911354
L2a1	L2a1f3	43_IRE_Ps	Persian/Iran	Southwestern Asia	Derenko et al. 2013	KC911395
L2a1	L2a1a2c	FTDNA N11121	USA	America	Family Tree DNA	HQ425645
L2a1	L2a1c1a2	FTDNA 229750	Brazil	America	Family Tree DNA	JX524225
L2a1	L2a1l1a	-	Bahamas	America	Family Tree DNA	FJ769771
L2a1	L2a1l1a	FTDNA N111072	Dominican Republic	America	Family Tree DNA	KF255394
L2a1	L2a1l2a	FTDNA 14522	Poland (Jew)	Europe	Family Tree DNA	EU547188
L2a1	L2a1l2a	FTDNA 205801	Poland (Jew)	Europe	Family Tree DNA	JN204423
L2a1	L2a1l2a1	-	Unknown	Unknown	Family Tree DNA	EU564850
L2a1	L2a1l3	FTDNA 224223	Algeria	North Africa	Family Tree DNA	JX021728
L2a5	L2a5	-	Bermuda	America	Family Tree DNA	HM596745
L2b1	L2b1b	-	Senegal	West Africa	Family Tree DNA	FJ228403
L2c	L2c	R643_L2c_Roma	Roma	Iberia	Gómez-Carballa et al. 2013	KF055869
L2c	L2c	XC034_L2c_Roma	Roma	Iberia	Gómez-Carballa et al. 2013	KF055870
L2a1	L2a1	NA19313	Kenya	East Africa	HapMap Project	-
L2a1	L2a1	NA19394	Kenya	East Africa	HapMap Project	-
L2a1	L2a1	NA19403	Kenya	East Africa	HapMap Project	-
L2a1	L2a1a1	NA18874	Nigeria	West Africa	HapMap Project	-
L2a1	L2a1a1	NA19102	Nigeria	West Africa	HapMap Project	-
L2a1	L2a1a1	NA19266	Nigeria	West Africa	HapMap Project	-
L2a1	L2a1a1	NA20340	USA	America	HapMap Project	-
L2a1	L2a1a2	NA19095	Nigeria	West Africa	HapMap Project	-
L2a1	L2a1a2	NA19351	Kenya	East Africa	HapMap Project	-
L2a1	L2a1a2	NA19452	Kenya	East Africa	HapMap Project	-
L2a1	L2a1a2a1	NA20287	USA	America	HapMap Project	-
L2a1	L2a1a2a1a	NA19117	Nigeria	West Africa	HapMap Project	-
L2a1	L2a1a3	NA18489	Nigeria	West Africa	HapMap Project	-
L2a1	L2a1a3a	NA20276	USA	America	HapMap Project	-
L2a1	L2a1b	NA19625	USA	America	HapMap Project	-
L2a1	L2a1b	NA20274	Americans of African Ancestry in SW USA	America	HapMap Project	-
L2a1	L2a1b	NA20414	USA	America	HapMap Project	-
L2a1	L2a1b1	NA19129	Nigeria	West Africa	HapMap Project	-
L2a1	L2a1b2	NA19152	Nigeria	West Africa	HapMap Project	-
L2a1	L2a1b3	NA18856	Nigeria	West Africa	HapMap Project	-
L2a1	L2a1c	NA19908	USA	America	HapMap Project	-
L2a1	L2a1c1a1	NA18868	Nigeria	West Africa	HapMap Project	-
L2a1	L2a1c1a2	NA20351	USA	America	HapMap Project	-
L2a1	L2a1c2a	NA18910	Nigeria	West Africa	HapMap Project	-
L2a1	L2a1c2a	NA19228	Nigeria	West Africa	HapMap Project	-
L2a1	L2a1c3a1	NA19923	USA	America	HapMap Project	-
L2a1	L2a1c3b2	NA19096	Nigeria	West Africa	HapMap Project	-
L2a1	L2a1c3b2	NA19130	Nigeria	West Africa	HapMap Project	-
L2a1	L2a1c4a1	NA18912	Nigeria	West Africa	HapMap Project	-
L2a1	L2a1c5	NA18908	Nigeria	West Africa	HapMap Project	-
L2a1	L2a1c5	NA19093	Nigeria	West Africa	HapMap Project	-
L2a1	L2a1c5	NA19149	Nigeria	West Africa	HapMap Project	-
L2a1	L2a1d	NA20903	USA (Gujarati Indians)	America	HapMap Project	-
L2a1	L2a1e1	NA19116	Nigeria	West Africa	HapMap Project	-
L2a1	L2a1e1	NA20357	USA	America	HapMap Project	-
L2a1	L2a1f	NA18511	Nigeria	West Africa	HapMap Project	-
L2a1	L2a1f	NA18523	Nigeria	West Africa	HapMap Project	-
L2a1	L2a1f	NA19023	Kenya	East Africa	HapMap Project	-
L2a1	L2a1f	NA19125	Nigeria	West Africa	HapMap Project	-
L2a1	L2a1f	NA19157	Nigeria	West Africa	HapMap Project	-
L2a1	L2a1f	NA19189	Nigeria	West Africa	HapMap Project	-
L2a1	L2a1f	NA19395	Kenya	East Africa	HapMap Project	-
L2a1	L2a1f1	NA20126	USA	America	HapMap Project	-
L2a1	L2a1f2	NA18505	Nigeria	West Africa	HapMap Project	-
L2a1	L2a1i1	NA18878	Nigeria	West Africa	HapMap Project	-
L2a1	L2a1l1b	NA20332	USA	America	HapMap Project	-
L2a1	L2a1l3	NA18487	Nigeria	West Africa	HapMap Project	-
L2a1	L2a1m1a	NA19099	Nigeria	West Africa	HapMap Project	-
L2a1	L2a1n	NA18519	Nigeria	West Africa	HapMap Project	-
L2a1	L2a1n	NA19225	Nigeria	West Africa	HapMap Project	-
L2a1	L2a1p	NA19239	Nigeria	West Africa	HapMap Project	-
L2a1	L2a1q	NA19381	Kenya	East Africa	HapMap Project	-
L2a2	L2a2b1	NA19443	Kenya	East Africa	HapMap Project	-
L2a2	L2a2b1	NA19469	Kenya	East Africa	HapMap Project	-
L2a2	L2a2b1	NA19470	Kenya	East Africa	HapMap Project	-
L2a4	L2a4b	NA19376	Kenya	East Africa	HapMap Project	-
L2a4	L2a4b	NA19393	Kenya	East Africa	HapMap Project	-
L2a5	L2a5	NA19028	Kenya	East Africa	HapMap Project	-
L2a5	L2a5	NA19045	Kenya	East Africa	HapMap Project	-
L2a5	L2a5	NA19046	Kenya	East Africa	HapMap Project	-
L2b1	L2b1a3	NA18516	Nigeria	West Africa	HapMap Project	-
L2b1	L2b1a3	NA18522	Nigeria	West Africa	HapMap Project	-
L2b1	L2b1a3	NA19024	Kenya	East Africa	HapMap Project	-
L2b1	L2b1a3	NA19185	Nigeria	West Africa	HapMap Project	-
L2b1	L2b1a3	NA19392	Kenya	East Africa	HapMap Project	-
L2b1	L2b1a3	NA19984	USA	America	HapMap Project	-
L2b1	L2b1b	NA19209	Nigeria	West Africa	HapMap Project	-
L2b2	L2b2	NA18921	Nigeria	West Africa	HapMap Project	-
L2b2	L2b2	NA19197	Nigeria	West Africa	HapMap Project	-
L2b2	L2b2a	NA19253	Nigeria	West Africa	HapMap Project	-
L2b3	L2b3a	NA18870	Nigeria	West Africa	HapMap Project	-
L2b3	L2b3a	NA19248	Nigeria	West Africa	HapMap Project	-
L2b3	L2b3c	NA19247	Nigeria	West Africa	HapMap Project	-
L2c1	L2c1a	NA19122	Nigeria	West Africa	HapMap Project	-
L2c2	L2c2	NA19229	Nigeria	West Africa	HapMap Project	-
L2c2	L2c2b1a	NA18517	Nigeria	West Africa	HapMap Project	-
L2c5	L2c5	NA19835	USA	America	HapMap Project	-
L2c5	L2c5	NA20127	USA	America	HapMap Project	-
L2e1	L2e1	NA19201	Nigeria	West Africa	HapMap Project	-
L2e1	L2e1a	NA19108	Nigeria	West Africa	HapMap Project	-
L2e1	L2e1a	NA19146	Nigeria	West Africa	HapMap Project	-
L2a1	L2a1	HGDP00609	Israel (Bedouin)	Near East/SouthCaucasus/Anatolia	Hartmann et al. 2009	EU597491
L2a1	L2a1f3	HGDP01408	Kenya (Bantu)	East Africa	Hartmann et al. 2009	EU597561
L2a2	L2a2b1a	HGDP00463	Congo (Pygmy)	Central Africa	Hartmann et al. 2009	EU597525
L2a2	L2a2b1a	HGDP00468	Congo (Pygmy)	Central Africa	Hartmann et al. 2009	EU597549
L2d	L2d	NA17315	South America	America	Hartmann et al. 2009	EU597570
L2a1	L2a1	L096/Howell434	USA	America	Howell et al. 2004	-
L2a1	L2a1a1	L051/Howell156	USA	America	Howell et al. 2004	-
L2a1	L2a1a1	L055/Howell162	USA	America	Howell et al. 2004	-
L2a1	L2a1a1	L109/Howell571	USA	America	Howell et al. 2004	-
L2a1	L2a1a2	L085/Howell380	USA	America	Howell et al. 2004	-
L2a1	L2a1a2	L107/Howell569	USA	America	Howell et al. 2004	-
L2a1	L2a1a2	L108/Howell570	USA	America	Howell et al. 2004	-
L2a1	L2a1a2a1a	L047/Howell142	USA	America	Howell et al. 2004	-
L2a1	L2a1a2a1a	L100/Howell562	USA	America	Howell et al. 2004	-
L2a1	L2a1a2b	L070/Howell199	USA	America	Howell et al. 2004	-
L2a1	L2a1a3	L068/Howell195	USA	America	Howell et al. 2004	-
L2a1	L2a1a3	L087/Howell382	USA	America	Howell et al. 2004	-
L2a1	L2a1a3	L115/Howell577	USA	America	Howell et al. 2004	-
L2a1	L2a1c1	L099/Howell561	USA	America	Howell et al. 2004	-
L2a1	L2a1c1a1	Howell165	USA	America	Howell et al. 2004	-
L2a1	L2a1c5	L114/Howell576	USA	America	Howell et al. 2004	-
L2a1	L2a1e	L092/Howell389	USA	America	Howell et al. 2004	-
L2a1	L2a1e1	L060/Howell172	USA	America	Howell et al. 2004	-
L2a1	L2a1e1	L095/Howell421	USA	America	Howell et al. 2004	-
L2a1	L2a1f	L078/Howell223	USA	America	Howell et al. 2004	-
L2a1	L2a1f	L079/Howell233	USA	America	Howell et al. 2004	-
L2a1	L2a1f	L103/Howell565	USA	America	Howell et al. 2004	-
L2a1	L2a1f	L104/Howell566	USA	America	Howell et al. 2004	-
L2a1	L2a1f	L105/Howell567	USA	America	Howell et al. 2004	-
L2a1	L2a1f1	L072/Howell208	USA	America	Howell et al. 2004	-
L2a1	L2a1i	L091/Howell388	USA	America	Howell et al. 2004	-
L2a1	L2a1i1	L066/Howell193	USA	America	Howell et al. 2004	-
L2a1	L2a1l2a	L093/Howell401	USA	America	Howell et al. 2004	-
L2a1	L2a1l2a	L102/Howell564	USA	America	Howell et al. 2004	-
L2a1	L2a1m	L101/Howell563	USA	America	Howell et al. 2004	-
L2b1	L2b1a	L062/Howell175	USA	America	Howell et al. 2004	-
L2b1	L2b1a4	L106/Howell 568	USA	America	Howell et al. 2004	-
L2b1	L2b1b	L112/Howell574	USA	America	Howell et al. 2004	-
L2b3	L2b3a	L077/Howell222	USA	America	Howell et al. 2004	-
L2b3	L2b3a	L088/Howell385	USA	America	Howell et al. 2004	-
L2c2	L2c2	L111/Howell 573	USA	America	Howell et al. 2004	-
L2c3	L2c3	L110/Howell572	USA	America	Howell et al. 2004	-
L2c3	L2c3	L113/Howell575	USA	America	Howell et al. 2004	-
L2d1	L2d1a	L054/Howell160	USA	America	Howell et al. 2004	-
L2e1	L2e1	L049/Howell153	USA	America	Howell et al. 2004	-
L2a1	L2a1a2	-	African (Effik)	West Africa	Ingman et al. 2000	AF346977
L2a1	L2a1i1	-	African (Effik)	West Africa	Ingman et al. 2000	AF346976
L2c3	L2c3a	-	African (Mandenka)	West Africa	Ingman et al. 2000	AF346995
L2a1	L2a1a1	L2a-1-02	USA	America	Just et al. 2008	DQ304925
L2a1	L2a1a1	L2a-1-10	USA	America	Just et al. 2008	DQ304933
L2a1	L2a1a2	L2a-6-01	USA	America	Just et al. 2008	DQ304968
L2a1	L2a1a2	L2a-6-04	USA	America	Just et al. 2008	DQ304971
L2a1	L2a1a2	L2a-6-12	USA	America	Just et al. 2008	DQ304977
L2a1	L2a1a2a	L2a-6-08	USA	America	Just et al. 2008	DQ304975
L2a1	L2a1a2a1a	L2a-6-02	USA	America	Just et al. 2008	DQ304969
L2a1	L2a1a2a1a	L2a-6-03	USA	America	Just et al. 2008	DQ304970
L2a1	L2a1a2a1a	L2a-6-07	USA	America	Just et al. 2008	DQ304974
L2a1	L2a1a2a1a	L2a-6-09	USA	America	Just et al. 2008	DQ304976
L2a1	L2a1a2b	L2a-6-05	USA	America	Just et al. 2008	DQ304972
L2a1	L2a1a2b	L2a-6-06	USA	America	Just et al. 2008	DQ304973
L2a1	L2a1a3	L2a-1-01	USA	America	Just et al. 2008	DQ304924
L2a1	L2a1a3	L2a-1-03	USA	America	Just et al. 2008	DQ304926
L2a1	L2a1a3	L2a-1-04	USA	America	Just et al. 2008	DQ304927
L2a1	L2a1a3	L2a-1-05	USA	America	Just et al. 2008	DQ304928
L2a1	L2a1a3	L2a-1-09	USA	America	Just et al. 2008	DQ304932
L2a1	L2a1a3b	L2a-4-07	USA	America	Just et al. 2008	DQ304948
L2a1	L2a1c	L2a-4-03	USA	America	Just et al. 2008	DQ304944
L2a1	L2a1c	L2a-4-09	USA	America	Just et al. 2008	DQ304949
L2a1	L2a1c4a	L2a-4-01	USA	America	Just et al. 2008	DQ304942
L2a1	L2a1c4a	L2a-4-02	USA	America	Just et al. 2008	DQ304943
L2a1	L2a1c4a1	L2a-4-10	USA	America	Just et al. 2008	DQ304950
L2a1	L2a1c4a1	L2a-4-11	USA	America	Just et al. 2008	DQ304951
L2a1	L2a1e	L2a-4-04	USA	America	Just et al. 2008	DQ304945
L2a1	L2a1e1	L2a-1-06	USA	America	Just et al. 2008	DQ304929
L2a1	L2a1e1	L2a-1-07	USA	America	Just et al. 2008	DQ304930
L2a1	L2a1e1	L2a-1-08	USA	America	Just et al. 2008	DQ304931
L2a1	L2a1e1	L2a-4-05	USA	America	Just et al. 2008	DQ304946
L2a1	L2a1e1	L2a-4-06	USA	America	Just et al. 2008	DQ304947
L2a1	L2a1f	L2a-2-02	USA	America	Just et al. 2008	DQ304935
L2a1	L2a1f	L2a-2-03	USA	America	Just et al. 2008	DQ304936
L2a1	L2a1f	L2a-5-01	USA	America	Just et al. 2008	DQ304952
L2a1	L2a1f	L2a-5-02	USA	America	Just et al. 2008	DQ304953
L2a1	L2a1f	L2a-5-03	USA	America	Just et al. 2008	DQ304954
L2a1	L2a1f	L2a-5-05	USA	America	Just et al. 2008	DQ304956
L2a1	L2a1f	L2a-5-08	USA	America	Just et al. 2008	DQ304959
L2a1	L2a1f	L2a-5-11	USA	America	Just et al. 2008	DQ304962
L2a1	L2a1f	L2a-5-14	USA	America	Just et al. 2008	DQ304965
L2a1	L2a1f	L2a-5-15	USA	America	Just et al. 2008	DQ304966
L2a1	L2a1f1	L2a-2-04	USA	America	Just et al. 2008	DQ304937
L2a1	L2a1f1	L2a-5-04	USA	America	Just et al. 2008	DQ304955
L2a1	L2a1f1	L2a-5-09	USA	America	Just et al. 2008	DQ304960
L2a1	L2a1f1	L2a-5-10	USA	America	Just et al. 2008	DQ304961
L2a1	L2a1f1	L2a-5-12	USA	America	Just et al. 2008	DQ304963
L2a1	L2a1f1	L2a-5-13	USA	America	Just et al. 2008	DQ304964
L2a1	L2a1f1	L2a-5-16	USA	America	Just et al. 2008	DQ304967
L2a1	L2a1f1a	L2a-2-01	USA	America	Just et al. 2008	DQ304934
L2a1	L2a1f1a	L2a-5-07	USA	America	Just et al. 2008	DQ304958
L2a1	L2a1f2	L2a-5-06	USA	America	Just et al. 2008	DQ304957
L2a1	L2a1l1a	L2a-3-02	USA	America	Just et al. 2008	DQ304939
L2a1	L2a1m	L2a-3-03	USA	America	Just et al. 2008	DQ304940
L2a1	L2a1m1a	L2a-3-01	USA	America	Just et al. 2008	DQ304938
L2a1	L2a1n	L2a-3-04	USA	America	Just et al. 2008	DQ304941
L2b1	L2b1a	L2b-1-04	USA	America	Just et al. 2008	DQ304981
L2b1	L2b1a2	L2b-1-09	USA	America	Just et al. 2008	DQ304985
L2b1	L2b1a3	L2b-1-01	USA	America	Just et al. 2008	DQ304978
L2b1	L2b1a3	L2b-1-02	USA	America	Just et al. 2008	DQ304979
L2b1	L2b1a3	L2b-1-03	USA	America	Just et al. 2008	DQ304980
L2b1	L2b1a3	L2b-1-05	USA	America	Just et al. 2008	DQ304982
L2b1	L2b1a3	L2b-1-07	USA	America	Just et al. 2008	DQ304983
L2b1	L2b1a3	L2b-1-08	USA	America	Just et al. 2008	DQ304984
L2c2	L2c2	L2c-1-01	USA	America	Just et al. 2008	DQ304986
L2c2	L2c2	L2c-1-04	USA	America	Just et al. 2008	DQ304989
L2c2	L2c2a	L2c-1-03	USA	America	Just et al. 2008	DQ304988
L2c2	L2c2a1	L2c-1-02	USA	America	Just et al. 2008	DQ304987
L2a1	L2a1c5	EH11	Egypt (el-Hayez)	North Africa	Kujanová et al. 2009	EU935443
L2c1	L2c1a	441	Mauritania	North Africa	Maca-Meyer et al. 2001	AF381981
L2a1	L2a1c3a	Sl_191	Slovakia	Europe	Malyarchuk et al. 2008	EU200762
L2a1	L2a1k	Czech_2972	Czech Republic	Europe	Malyarchuk et al. 2008	EU200760
L2a1	L2a1k	Sl_222	Slovakia	Europe	Malyarchuk et al. 2008	EU200763
L2a1	L2a1l2a1	K320	Poland	Europe	Mielnik-Sikorka et al. 2013	JX266265
L2a1	L2a1l2a	P536	Poland	Europe	Mielnik-Sikorka et al. 2013	JX266264
L2a1	L2a1f	A9L2a	South Africa	South Africa	Mishmar et al. 2003	AY195776
L2a2	L2a2b1a	A5L2A1	South Africa	South Africa	Mishmar et al. 2003	AY195788
L2b1	L2b1a3	A11L2b	South Africa	South Africa	Mishmar et al. 2003	AY195766
L2c5	L2c5	A6L2C	South Africa	South Africa	Mishmar et al. 2003	AY195785
L2a1	L2a1c6	AT13	Portugal	Iberia	Pereira et al. 2007	EF177417
L2a1	L2a1	H092	Andalusia (Huelva)	Iberia	present study	KT819207
L2a1	L2a1	A108	Morocco Berber (Asni)	North Africa	present study	KT819238
L2a1	L2a1b	G123	Andalusia (Granada)	Iberia	present study	KT819224
L2a1	L2a1c	B28	Morocco Berber (Bouhria)	North Africa	present study	KT819248
L2a1	L2a1c6	H093	Andalusia (Huelva)	Iberia	present study	KT819208
L2a1	L2a1k	B120	Morocco Berber (Bouhria)	North Africa	present study	KT819247
L2a1	L2a1k	Fig08	Morocco Berber (Figuig)	North Africa	present study	KT819253
L2a1	L2a1k	Fig69	Morocco Berber (Figuig)	North Africa	present study	KT819254
L2b1	L2b1a	H095	Andalusia (Huelva)	Iberia	present study	KT819209
L2b1	L2b1a	A27	Morocco Berber (Asni)	North Africa	present study	KT819239
L2b1	L2b1a2	A107	Morocco Berber (Asni)	North Africa	present study	KT819240
L2b3	L2b3a	H094	Andalusia (Huelva)	Iberia	present study	KT819210
L2e	L2e	Fig84	Morocco Berber (Figuig)	North Africa	present study	KT819255
L2d1	L2d1a	5_L2d(Tor38)	Dominican Republic	America	Torroni et al. 2006	DQ341062
L3b1	L3b1	HG02613	Gambia	West Africa	1000 Genomes Project	-
L3b1	L3b1	HG02623	Gambia	West Africa	1000 Genomes Project	-
L3b1	L3b1	HG02854	Gambia	West Africa	1000 Genomes Project	-
L3b1	L3b1	HG03054	Sierra Leone	West Africa	1000 Genomes Project	-
L3b1	L3b1	HG03055	Sierra Leone	West Africa	1000 Genomes Project	-
L3b1	L3b1a	HG01362	Colombia	America	1000 Genomes Project	-
L3b1	L3b1a	HG02461	Gambia	West Africa	1000 Genomes Project	-
L3b1	L3b1a	HG02594	Gambia	West Africa	1000 Genomes Project	-
L3b1	L3b1a	HG03039	Gambia	West Africa	1000 Genomes Project	-
L3b1	L3b1a	HG03108	Nigeria	West Africa	1000 Genomes Project	-
L3b1	L3b1a	HG03124	Nigeria	West Africa	1000 Genomes Project	-
L3b1	L3b1a	HG03246	Gambia	West Africa	1000 Genomes Project	-
L3b1	L3b1a	HG03294	Nigeria	West Africa	1000 Genomes Project	-
L3b1	L3b1a	HG03370	Nigeria	West Africa	1000 Genomes Project	-
L3b1	L3b1a	HG03446	Sierra Leone	West Africa	1000 Genomes Project	-
L3b1	L3b1a	NA19913	Americans of African Ancestry in SW USA	America	1000 Genomes Project	-
L3b1	L3b1a10	HG03521	Nigeria	West Africa	1000 Genomes Project	-
L3b1	L3b1a5	HG02810	Gambia	West Africa	1000 Genomes Project	-
L3b1	L3b1a5	HG03095	Sierra Leone	West Africa	1000 Genomes Project	-
L3b1	L3b1a5	HG03565	Sierra Leone	West Africa	1000 Genomes Project	-
L3b1	L3b1a6	HG03394	Sierra Leone	West Africa	1000 Genomes Project	-
L3b1	L3b1a9	HG02721	Gambia	West Africa	1000 Genomes Project	-
L3b2	L3b2a	HG02465	Gambia	West Africa	1000 Genomes Project	-
L3b2	L3b2a	HG02722	Gambia	West Africa	1000 Genomes Project	-
L3b2	L3b2a	HG02813	Gambia	West Africa	1000 Genomes Project	-
L3b2	L3b2b	HG02634	Gambia	West Africa	1000 Genomes Project	-
L3b3	L3b3	HG03086	Sierra Leone	West Africa	1000 Genomes Project	-
L3d	L3d	HG02558	African Caribbean in Barbados	America	1000 Genomes Project	-
L3d	L3d	HG02771	Gambia	West Africa	1000 Genomes Project	-
L3d	L3d	HG03445	Sierra Leone	West Africa	1000 Genomes Project	-
L3d1	L3d1	HG02610	Gambia	West Africa	1000 Genomes Project	-
L3d1	L3d1a1b	HG02583	Gambia	West Africa	1000 Genomes Project	-
L3d1	L3d1a1b	HG02798	Gambia	West Africa	1000 Genomes Project	-
L3d1	L3d1a1b	HG03241	Gambia	West Africa	1000 Genomes Project	-
L3d1	L3d1b1	HG01761	Spain	Iberia	1000 Genomes Project	-
L3d1	L3d1b1	HG02628	Gambia	West Africa	1000 Genomes Project	-
L3d1	L3d1b1	HG02702	Gambia	West Africa	1000 Genomes Project	-
L3d1	L3d1b1	HG02768	Gambia	West Africa	1000 Genomes Project	-
L3d1	L3d1b1	HG03040	Gambia	West Africa	1000 Genomes Project	-
L3d1	L3d1b1	HG03559	Sierra Leone	West Africa	1000 Genomes Project	-
L3d1	L3d1b1b	HG02586	Gambia	West Africa	1000 Genomes Project	-
L3d1	L3d1b2	HG03366	Nigeria	West Africa	1000 Genomes Project	-
L3d1	L3d1b3a	HG03567	Sierra Leone	West Africa	1000 Genomes Project	-
L3d1	L3d1c1	HG03518	Nigeria	West Africa	1000 Genomes Project	-
L3d1	L3d1d	HG03100	Nigeria	West Africa	1000 Genomes Project	-
L3d2	L3d2a	HG02574	Gambia	West Africa	1000 Genomes Project	-
L3d2	L3d2a	HG03129	Nigeria	West Africa	1000 Genomes Project	-
L3d2	L3d2a	HG03247	Gambia	West Africa	1000 Genomes Project	-
L3d2	L3d2b	HG02585	Gambia	West Africa	1000 Genomes Project	-
L3d2	L3d2b	HG02953	Nigeria	West Africa	1000 Genomes Project	-
L3d2	L3d2b	HG03224	Sierra Leone	West Africa	1000 Genomes Project	-
L3d3	L3d3a	HG02675	Gambia	West Africa	1000 Genomes Project	-
L3d4	L3d4	NA20318	Americans of African Ancestry in SW USA	America	1000 Genomes Project	-
L3d5	L3d5	HG03198	Nigeria	West Africa	1000 Genomes Project	-
L3d5	L3d5	HG03265	Nigeria	West Africa	1000 Genomes Project	-
L3e1	L3e1	HG03196	Nigeria	West Africa	1000 Genomes Project	-
L3e1	L3e1	HG03520	Nigeria	West Africa	1000 Genomes Project	-
L3e1	L3e1a	HG02976	Nigeria	West Africa	1000 Genomes Project	-
L3e1	L3e1a	HG03118	Nigeria	West Africa	1000 Genomes Project	-
L3e1	L3e1a	HG03190	Nigeria	West Africa	1000 Genomes Project	-
L3e1	L3e1a3b	HG02947	Nigeria	West Africa	1000 Genomes Project	-
L3e1	L3e1a3b	HG03126	Nigeria	West Africa	1000 Genomes Project	-
L3e1	L3e1e	HG01323	Puerto Rico	America	1000 Genomes Project	-
L3e1	L3e1e	HG01326	Puerto Rico	America	1000 Genomes Project	-
L3e2	L3e2a	HG02839	Gambia	West Africa	1000 Genomes Project	-
L3e2	L3e2a	HG02938	Nigeria	West Africa	1000 Genomes Project	-
L3e2	L3e2a	HG03577	Sierra Leone	West Africa	1000 Genomes Project	-
L3e2	L3e2a1b1	HG02944	Nigeria	West Africa	1000 Genomes Project	-
L3e2	L3e2a1b1	HG03175	Nigeria	West Africa	1000 Genomes Project	-
L3e2	L3e2a1b1	HG03301	Nigeria	West Africa	1000 Genomes Project	-
L3e2	L3e2a3	HG02573	Gambia	West Africa	1000 Genomes Project	-
L3e2	L3e2a3	HG02890	Gambia	West Africa	1000 Genomes Project	-
L3e2	L3e2a3	HG03027	Gambia	West Africa	1000 Genomes Project	-
L3e2	L3e2b	HG01063	Puerto Rico	America	1000 Genomes Project	-
L3e2	L3e2b	HG02807	Gambia	West Africa	1000 Genomes Project	-
L3e2	L3e2b	HG02968	Nigeria	West Africa	1000 Genomes Project	-
L3e2	L3e2b	HG03419	Sierra Leone	West Africa	1000 Genomes Project	-
L3e2	L3e2b	HG03511	Nigeria	West Africa	1000 Genomes Project	-
L3e2	L3e2b	HG03572	Sierra Leone	West Africa	1000 Genomes Project	-
L3e2	L3e2b1	HG03195	Nigeria	West Africa	1000 Genomes Project	-
L3e2	L3e2b1a	HG03061	Sierra Leone	West Africa	1000 Genomes Project	-
L3e2	L3e2b1a1	HG03352	Nigeria	West Africa	1000 Genomes Project	-
L3e2	L3e2b1a2	HG02973	Nigeria	West Africa	1000 Genomes Project	-
L3e2	L3e2b1a2	HG03115	Nigeria	West Africa	1000 Genomes Project	-
L3e2	L3e2b3	HG01414	Puerto Rico	America	1000 Genomes Project	-
L3e2	L3e2b3	HG03304	Nigeria	West Africa	1000 Genomes Project	-
L3e2	L3e2b8	HG03160	Nigeria	West Africa	1000 Genomes Project	-
L3e2	L3e2b8	HG03280	Nigeria	West Africa	1000 Genomes Project	-
L3e3	L3e3b	HG02817	Gambia	West Africa	1000 Genomes Project	-
L3e3	L3e3b	HG02943	Nigeria	West Africa	1000 Genomes Project	-
L3e3	L3e3b	HG03082	Sierra Leone	West Africa	1000 Genomes Project	-
L3e3	L3e3b	HG03105	Nigeria	West Africa	1000 Genomes Project	-
L3e3	L3e3b	HG03369	Nigeria	West Africa	1000 Genomes Project	-
L3e3	L3e3b	HG03372	Nigeria	West Africa	1000 Genomes Project	-
L3e3	L3e3b	HG03378	Sierra Leone	West Africa	1000 Genomes Project	-
L3e3	L3e3b1	HG02006	Peru	America	1000 Genomes Project	-
L3e4	L3e4a	HG02464	Gambia	West Africa	1000 Genomes Project	-
L3e4	L3e4a	HG02666	Gambia	West Africa	1000 Genomes Project	-
L3e4	L3e4a	HG03081	Sierra Leone	West Africa	1000 Genomes Project	-
L3e4	L3e4a1	HG02769	Gambia	West Africa	1000 Genomes Project	-
L3e4	L3e4a1	HG03025	Gambia	West Africa	1000 Genomes Project	-
L3e4	L3e4a1	HG03212	Sierra Leone	West Africa	1000 Genomes Project	-
L3e4	L3e4a1	HG03556	Sierra Leone	West Africa	1000 Genomes Project	-
L3f1	L3f1b	HG02304	Peru	America	1000 Genomes Project	-
L3f1	L3f1b	HG03162	Nigeria	West Africa	1000 Genomes Project	-
L3f1	L3f1b1	HG03439	Sierra Leone	West Africa	1000 Genomes Project	-
L3f1	L3f1b1a	HG02923	Nigeria	West Africa	1000 Genomes Project	-
L3f1	L3f1b1a	HG03172	Nigeria	West Africa	1000 Genomes Project	-
L3f1	L3f1b1a	HG03193	Nigeria	West Africa	1000 Genomes Project	-
L3f1	L3f1b3	HG02946	Nigeria	West Africa	1000 Genomes Project	-
L3f1	L3f1b3	HG03111	Nigeria	West Africa	1000 Genomes Project	-
L3f1	L3f1b4	HG03303	Nigeria	West Africa	1000 Genomes Project	-
L3f1	L3f1b4a	HG02541	African Caribbean in Barbados	America	1000 Genomes Project	-
L3h1	L3h1b1a	HG03558	Sierra Leone	West Africa	1000 Genomes Project	-
L3h1	L3h1b1a	HG03583	Sierra Leone	West Africa	1000 Genomes Project	-
L3h1	L3h1b2	HG02614	Gambia	West Africa	1000 Genomes Project	-
L3h1	L3h1b2	HG02805	Gambia	West Africa	1000 Genomes Project	-
L3h1	L3h1b2	HG03024	Gambia	West Africa	1000 Genomes Project	-
L3h1	L3h1b2	HG03045	Gambia	West Africa	1000 Genomes Project	-
L3k1	L3k1	HG02582	Gambia	West Africa	1000 Genomes Project	-
L3b1	L3b1a	BF314	Burkina Faso	West Africa	Barbieri et al. 2012	JQ044798
L3b1	L3b1a	BF324	Burkina Faso	West Africa	Barbieri et al. 2012	JQ044805
L3b1	L3b1a	BF261	Burkina Faso	West Africa	Barbieri et al. 2012	JQ044960
L3b1	L3b1a	BF043	Burkina Faso	West Africa	Barbieri et al. 2012	JQ044986
L3b1	L3b1a	BF002	Burkina Faso	West Africa	Barbieri et al. 2012	JQ044993
L3b1	L3b1a	BF018	Burkina Faso	West Africa	Barbieri et al. 2012	JQ045009
L3b1	L3b1a	BF101	Burkina Faso	West Africa	Barbieri et al. 2012	JQ045028
L3b1	L3b1a	BF117	Burkina Faso	West Africa	Barbieri et al. 2012	JQ045041
L3b1	L3b1a	BF159	Burkina Faso	West Africa	Barbieri et al. 2012	JQ045078
L3b1	L3b1a	MAN912	Burkina Faso (Mandenka)	West Africa	Barbieri et al. 2012	JQ045120
L3b1	L3b1a	MAN915	Burkina Faso (Mandenka)	West Africa	Barbieri et al. 2012	JQ045123
L3b1	L3b1a10	BF278	Burkina Faso	West Africa	Barbieri et al. 2012	JQ044965
L3b1	L3b1a6	BF311	Burkina Faso	West Africa	Barbieri et al. 2012	JQ044796
L3b1	L3b1a6	BF204	Burkina Faso	West Africa	Barbieri et al. 2012	JQ044902
L3b1	L3b1a6	BF108	Burkina Faso	West Africa	Barbieri et al. 2012	JQ045034
L3b1	L3b1a6	BF220	Burkina Faso	West Africa	Barbieri et al. 2012	JQ045058
L3b1	L3b1a7	BF345	Burkina Faso	West Africa	Barbieri et al. 2012	JQ044820
L3b1	L3b1a9	BF073	Burkina Faso	West Africa	Barbieri et al. 2012	JQ045018
L3b1	L3b1a9	BF081	Burkina Faso	West Africa	Barbieri et al. 2012	JQ045023
L3b1	L3b1a9	BF152	Burkina Faso	West Africa	Barbieri et al. 2012	JQ045072
L3b2	L3b2	BF102	Burkina Faso	West Africa	Barbieri et al. 2012	JQ045029
L3b2	L3b2a	BF373	Burkina Faso	West Africa	Barbieri et al. 2012	JQ044843
L3b2	L3b2b	BF176	Burkina Faso	West Africa	Barbieri et al. 2012	JQ044869
L3d1	L3d1a1	BF340	Burkina Faso	West Africa	Barbieri et al. 2012	JQ044815
L3d1	L3d1b	MAN904	Burkina Faso (Mandenka)	West Africa	Barbieri et al. 2012	JQ045112
L3d1	L3d1b2	BF182	Burkina Faso	West Africa	Barbieri et al. 2012	JQ044873
L3d1	L3d1b2	BF304	Burkina Faso	West Africa	Barbieri et al. 2012	JQ044939
L3d1	L3d1b3	BF174	Burkina Faso	West Africa	Barbieri et al. 2012	JQ045051
L3d1	L3d1b3	BF228	Burkina Faso	West Africa	Barbieri et al. 2012	JQ045065
L3d1	L3d1b3a	BF338	Burkina Faso	West Africa	Barbieri et al. 2012	JQ044814
L3d1	L3d1b3a	BF192	Burkina Faso	West Africa	Barbieri et al. 2012	JQ044891
L3d1	L3d1c1	BF349	Burkina Faso	West Africa	Barbieri et al. 2012	JQ044824
L3d1	L3d1c1	BF371	Burkina Faso	West Africa	Barbieri et al. 2012	JQ044842
L3d1	L3d1c1	BF124	Burkina Faso	West Africa	Barbieri et al. 2012	JQ044852
L3d1	L3d1c1	BF137	Burkina Faso	West Africa	Barbieri et al. 2012	JQ044862
L3d1	L3d1c1	BF267	Burkina Faso	West Africa	Barbieri et al. 2012	JQ044915
L3d1	L3d1c1	BF046	Burkina Faso	West Africa	Barbieri et al. 2012	JQ044988
L3d1	L3d1d	BF358	Burkina Faso	West Africa	Barbieri et al. 2012	JQ044829
L3d1	L3d1d	MAN909	Burkina Faso (Mandenka)	West Africa	Barbieri et al. 2012	JQ045117
L3d2	L3d2b	BF219	Burkina Faso	West Africa	Barbieri et al. 2012	JQ045057
L3d4	L3d4	BF260	Burkina Faso	West Africa	Barbieri et al. 2012	JQ044959
L3d4	L3d4	BF084	Burkina Faso	West Africa	Barbieri et al. 2012	JQ045026
L3d5	L3d5	BF139	Burkina Faso	West Africa	Barbieri et al. 2012	JQ044864
L3d6	L3d6	YOR932	Burkina Faso (Yoruba)	West Africa	Barbieri et al. 2012	JQ045091
L3e1	L3e1	BF104	Burkina Faso	West Africa	Barbieri et al. 2012	JQ045031
L3e1	L3e1	YOR930	Burkina Faso (Yoruba)	West Africa	Barbieri et al. 2012	JQ045089
L3e1	L3e1e	YOR937	Burkina Faso (Yoruba)	West Africa	Barbieri et al. 2012	JQ045096
L3e1	L3e1g	BF378	Burkina Faso	West Africa	Barbieri et al. 2012	JQ044847
L3e1	L3e1g	BF150	Burkina Faso	West Africa	Barbieri et al. 2012	JQ045070
L3e2	L3e2a	BF180	Burkina Faso	West Africa	Barbieri et al. 2012	JQ044871
L3e2	L3e2a	BF078	Burkina Faso	West Africa	Barbieri et al. 2012	JQ044991
L3e2	L3e2a1b1	BF319	Burkina Faso	West Africa	Barbieri et al. 2012	JQ044801
L3e2	L3e2a1b3	BF107	Burkina Faso	West Africa	Barbieri et al. 2012	JQ045033
L3e2	L3e2a2	YOR933	Burkina Faso (Yoruba)	West Africa	Barbieri et al. 2012	JQ045092
L3e2	L3e2b	BF354	Burkina Faso	West Africa	Barbieri et al. 2012	JQ044827
L3e2	L3e2b	BF361	Burkina Faso	West Africa	Barbieri et al. 2012	JQ044832
L3e2	L3e2b	BF129	Burkina Faso	West Africa	Barbieri et al. 2012	JQ044856
L3e2	L3e2b	BF140	Burkina Faso	West Africa	Barbieri et al. 2012	JQ044865
L3e2	L3e2b	BF201	Burkina Faso	West Africa	Barbieri et al. 2012	JQ044899
L3e2	L3e2b	BF209	Burkina Faso	West Africa	Barbieri et al. 2012	JQ044906
L3e2	L3e2b	BF234	Burkina Faso	West Africa	Barbieri et al. 2012	JQ044913
L3e2	L3e2b	BF298	Burkina Faso	West Africa	Barbieri et al. 2012	JQ044933
L3e2	L3e2b	BF026	Burkina Faso	West Africa	Barbieri et al. 2012	JQ045016
L3e2	L3e2b1	BF296	Burkina Faso	West Africa	Barbieri et al. 2012	JQ044931
L3e2	L3e2b1a	BF042	Burkina Faso	West Africa	Barbieri et al. 2012	JQ044985
L3e2	L3e2b1a1	BF309	Burkina Faso	West Africa	Barbieri et al. 2012	JQ044794
L3e2	L3e2b5	BF287	Burkina Faso	West Africa	Barbieri et al. 2012	JQ044972
L3e3	L3e3b	BF277	Burkina Faso	West Africa	Barbieri et al. 2012	JQ044925
L3e3	L3e3b	BF387	Burkina Faso	West Africa	Barbieri et al. 2012	JQ044947
L3e3	L3e3b	BF039	Burkina Faso	West Africa	Barbieri et al. 2012	JQ044982
L3e3	L3e3b	BF008	Burkina Faso	West Africa	Barbieri et al. 2012	JQ044999
L3e3	L3e3b1	YOR944	Burkina Faso (Yoruba)	West Africa	Barbieri et al. 2012	JQ045103
L3e3	L3e3b3	BF122	Burkina Faso	West Africa	Barbieri et al. 2012	JQ044850
L3e3	L3e3b3	BF179	Burkina Faso	West Africa	Barbieri et al. 2012	JQ044870
L3e3	L3e3b3	BF266	Burkina Faso	West Africa	Barbieri et al. 2012	JQ044964
L3e4	L3e4a1	MAN910	Burkina Faso (Mandenka)	West Africa	Barbieri et al. 2012	JQ045118
L3e4	L3e4a1	MAN918	Burkina Faso (Mandenka)	West Africa	Barbieri et al. 2012	JQ045125
L3f1	L3f1b	BF240	Burkina Faso	West Africa	Barbieri et al. 2012	JQ044880
L3f1	L3f1b	BF202	Burkina Faso	West Africa	Barbieri et al. 2012	JQ044900
L3f1	L3f1b	BF034	Burkina Faso	West Africa	Barbieri et al. 2012	JQ044979
L3f1	L3f1b	YOR925	Burkina Faso (Yoruba)	West Africa	Barbieri et al. 2012	JQ045084
L3f1	L3f1b1	BF360	Burkina Faso	West Africa	Barbieri et al. 2012	JQ044831
L3f1	L3f1b1	BF195	Burkina Faso	West Africa	Barbieri et al. 2012	JQ044894
L3f1	L3f1b1a	BF196	Burkina Faso	West Africa	Barbieri et al. 2012	JQ044895
L3f1	L3f1b1a	BF213	Burkina Faso	West Africa	Barbieri et al. 2012	JQ045052
L3f1	L3f1b1a	YOR926	Burkina Faso (Yoruba)	West Africa	Barbieri et al. 2012	JQ045085
L3f1	L3f1b4	YOR934	Burkina Faso (Yoruba)	West Africa	Barbieri et al. 2012	JQ045093
L3h1	L3h1b2	BF049	Burkina Faso	West Africa	Barbieri et al. 2012	JQ044990
L3b1	L3b1a1a	Zam714	Zambia	South Africa	Barbieri et al. 2013	JX303890
L3b1	L3b1a3	Zam636	Zambia	South Africa	Barbieri et al. 2013	JX303876
L3d1	L3d1b3a	Zam354	Zambia	South Africa	Barbieri et al. 2013	JX303821
L3d3	L3d3a1	Zam338	Zambia	South Africa	Barbieri et al. 2013	JX303810
L3d3	L3d3a1	Zam536	Zambia	South Africa	Barbieri et al. 2013	JX303864
L3d3	L3d3a1b	Zam321	Zambia	South Africa	Barbieri et al. 2013	JX303802
L3d3	L3d3a1b	Zam322	Zambia	South Africa	Barbieri et al. 2013	JX303803
L3d3	L3d3a1b	Zam347	Zambia	South Africa	Barbieri et al. 2013	JX303815
L3d3	L3d3a1b	Zam486	Zambia	South Africa	Barbieri et al. 2013	JX303834
L3d3	L3d3a1b	Zam489	Zambia	South Africa	Barbieri et al. 2013	JX303836
L3d3	L3d3a1b	Zam494	Zambia	South Africa	Barbieri et al. 2013	JX303839
L3e1	L3e1	Zam166	Zambia	South Africa	Barbieri et al. 2013	JX303776
L3e1	L3e1a2	Zam126	Zambia	South Africa	Barbieri et al. 2013	JX303758
L3e1	L3e1a2	Zam654	Zambia	South Africa	Barbieri et al. 2013	JX303878
L3e1	L3e1a3a	Zam438	Zambia	South Africa	Barbieri et al. 2013	JX303827
L3e1	L3e1a3a	Zam490	Zambia	South Africa	Barbieri et al. 2013	JX303837
L3e1	L3e1a3a	Zam525	Zambia	South Africa	Barbieri et al. 2013	JX303854
L3e1	L3e1a3a	Zam612	Zambia	South Africa	Barbieri et al. 2013	JX303872
L3e1	L3e1a3a	Zam697	Zambia	South Africa	Barbieri et al. 2013	JX303881
L3e1	L3e1a3a	Zam710	Zambia	South Africa	Barbieri et al. 2013	JX303887
L3e1	L3e1a3a	Zam718	Zambia	South Africa	Barbieri et al. 2013	JX303893
L3e1	L3e1a3a	Zam751	Zambia	South Africa	Barbieri et al. 2013	JX303908
L3e1	L3e1b2	Zam134	Zambia	South Africa	Barbieri et al. 2013	JX303759
L3e1	L3e1d1	Zam155	Zambia	South Africa	Barbieri et al. 2013	JX303767
L3e1	L3e1d1	Zam335	Zambia	South Africa	Barbieri et al. 2013	JX303808
L3e1	L3e1d1	Zam513	Zambia	South Africa	Barbieri et al. 2013	JX303847
L3e1	L3e1d1	Zam520	Zambia	South Africa	Barbieri et al. 2013	JX303850
L3e1	L3e1d1	Zam635	Zambia	South Africa	Barbieri et al. 2013	JX303875
L3e1	L3e1d1	Zam716	Zambia	South Africa	Barbieri et al. 2013	JX303891
L3e1	L3e1d1	Zam739	Zambia	South Africa	Barbieri et al. 2013	JX303902
L3e1	L3e1d1a	Zam519	Zambia	South Africa	Barbieri et al. 2013	JX303849
L3e1	L3e1d1a	Zam709	Zambia	South Africa	Barbieri et al. 2013	JX303886
L3e1	L3e1d1a	Zam712	Zambia	South Africa	Barbieri et al. 2013	JX303889
L3e1	L3e1e1	Zam181	Zambia	South Africa	Barbieri et al. 2013	JX303781
L3e1	L3e1e1	Zam708	Zambia	South Africa	Barbieri et al. 2013	JX303885
L3e1	L3e1f1a	Zam705	Zambia	South Africa	Barbieri et al. 2013	JX303884
L3e2	L3e2b	Zam506	Zambia	South Africa	Barbieri et al. 2013	JX303844
L3e2	L3e2b1a2	Zam237	Zambia	South Africa	Barbieri et al. 2013	JX303789
L3e2	L3e2b1a2	Zam356	Zambia	South Africa	Barbieri et al. 2013	JX303822
L3e3	L3e3b2	Zam309	Zambia	South Africa	Barbieri et al. 2013	JX303799
L3e4	L3e4a	Zam029	Zambia	South Africa	Barbieri et al. 2013	JX303747
L3f1	L3f1b1a1	Zam164	Zambia	South Africa	Barbieri et al. 2013	JX303774
L3f1	L3f1b1a1	Zam328	Zambia	South Africa	Barbieri et al. 2013	JX303804
L3f1	L3f1b1a1	Zam500	Zambia	South Africa	Barbieri et al. 2013	JX303842
L3f1	L3f1b1a1	Zam711	Zambia	South Africa	Barbieri et al. 2013	JX303888
L3f2	L3f2a	Zam502	Zambia	South Africa	Barbieri et al. 2013	JX303843
L3f2	L3f2a	Zam720	Zambia	South Africa	Barbieri et al. 2013	JX303894
L3d1	L3d1a1a	H116	Gabon (Pygmy)	Central Africa	Batini et al. 2011	HM771227
L3d1	L3d1a2	H117	Gabon (Pygmy)	Central Africa	Batini et al. 2011	HM771228
L3d2	L3d2a	H060	Gabon (Pygmy)	Central Africa	Batini et al. 2011	HM771170
L3e1	L3e1a3a	H063	Gabon (Pygmy)	Central Africa	Batini et al. 2011	HM771173
L3e1	L3e1d	H061	Gabon (Pygmy)	Central Africa	Batini et al. 2011	HM771171
L3e1	L3e1f1	H024	Cameroon (Pygmy)	Central Africa	Batini et al. 2011	HM771135
L3e1	L3e1f1a	H062	Gabon (Pygmy)	Central Africa	Batini et al. 2011	HM771172
L3e2	L3e2a1b2	H064	Gabon (Pygmy)	Central Africa	Batini et al. 2011	HM771174
L3e2	L3e2a1b2	H065	Gabon (Pygmy)	Central Africa	Batini et al. 2011	HM771175
L3e2	L3e2a1b2	H066	Gabon (Pygmy)	Central Africa	Batini et al. 2011	HM771176
L3e2	L3e2b	H011	Gabon (Pygmy)	Central Africa	Batini et al. 2011	HM771122
L3e2	L3e2b	H067	Gabon (Pygmy)	Central Africa	Batini et al. 2011	HM771177
L3e2	L3e2b1	H118	Gabon (Pygmy)	Central Africa	Batini et al. 2011	HM771229
L3e2	L3e2b1	H119	Gabon (Pygmy)	Central Africa	Batini et al. 2011	HM771230
L3e3	L3e3b1	H120	Gabon (Pygmy)	Central Africa	Batini et al. 2011	HM771231
L3e3	L3e3b2	H121	Gabon (Pygmy)	Central Africa	Batini et al. 2011	HM771232
L3a	L3a	L606	Ethiopia	East Africa	Behar et al. 2008a	EU092941
L3b1	L3b1a	L361	Guinea-Bissau (Cassanga)	West Africa	Behar et al. 2008a	EU092726
L3b1	L3b1a	L411	Egypt	North Africa	Behar et al. 2008a	EU092767
L3b1	L3b1a	L412	Egypt	North Africa	Behar et al. 2008a	EU092768
L3b1	L3b1a	L470	Morocco (Berber)	North Africa	Behar et al. 2008a	EU092815
L3b1	L3b1a	L475	Libya	North Africa	Behar et al. 2008a	EU092820
L3b1	L3b1a	L565	Chad (Sara)	Central Africa	Behar et al. 2008a	EU092904
L3b1	L3b1a	L580	Jordan	Near East/SouthCaucasus/Anatolia	Behar et al. 2008a	EU092918
L3b1	L3b1a10	L558	Chad (Sara)	Central Africa	Behar et al. 2008a	EU092897
L3b1	L3b1a11	L328	Mozambique (Nyungwe)	South Africa	Behar et al. 2008a	EU092694
L3b1	L3b1a1a	L426	Kuwait	Southwestern Asia	Behar et al. 2008a	EU092779
L3b1	L3b1a1a	L594	Pakistan (Makrani)	Southwestern Asia	Behar et al. 2008a	EU092930
L3b1	L3b1a1a	L595	Pakistan (Makrani)	Southwestern Asia	Behar et al. 2008a	EU092931
L3b1	L3b1a2	L303	Ethiopia (Jew)	East Africa	Behar et al. 2008a	EU092669
L3b1	L3b1a2	L379	Syria	Near East/SouthCaucasus/Anatolia	Behar et al. 2008a	EU092744
L3b1	L3b1a2	L445	Yemen	Near East/SouthCaucasus/Anatolia	Behar et al. 2008a	EU092795
L3b1	L3b1a2	L481	Tunisia	North Africa	Behar et al. 2008a	EU092825
L3b1	L3b1a3	L482	Tunisia	North Africa	Behar et al. 2008a	EU092826
L3b1	L3b1a4	L399	Jordan	Near East/SouthCaucasus/Anatolia	Behar et al. 2008a	EU092759
L3b1	L3b1a5	L651	USA	America	Behar et al. 2008a	EU092962
L3b1	L3b1a6	L647	Gambia	West Africa	Behar et al. 2008a	EU092958
L3b1	L3b1a9	L362	Guinea-Bissau (Bijago)	West Africa	Behar et al. 2008a	EU092727
L3b1	L3b1b	L469	Morocco (Arab)	North Africa	Behar et al. 2008a	EU092814
L3b1	L3b1b1	L316	Libya (Jew)	North Africa	Behar et al. 2008a	EU092682
L3b2	L3b2a	L360	Guinea-Bissau (Beefada)	West Africa	Behar et al. 2008a	EU092725
L3c	L3c	L293	Yemen (Jew)	Near East/SouthCaucasus/Anatolia	Behar et al. 2008a	EU092660
L3d	L3d	L559	Chad (Sara)	Central Africa	Behar et al. 2008a	EU092898
L3d1	L3d1a	L446	Yemen	Near East/SouthCaucasus/Anatolia	Behar et al. 2008a	EU092796
L3d1	L3d1a1a	L336	Mozambique (Shangaan)	South Africa	Behar et al. 2008a	EU092702
L3d1	L3d1a1a	L447	Yemen	Near East/SouthCaucasus/Anatolia	Behar et al. 2008a	EU092797
L3d1	L3d1a1a	L569	Kenya	East Africa	Behar et al. 2008a	EU092908
L3d1	L3d1a1a	L591	Pakistan (Brahui)	Southwestern Asia	Behar et al. 2008a	EU092932
L3d1	L3d1a1b	L537	Chad (Laal)	Central Africa	Behar et al. 2008a	EU092876
L3d1	L3d1b	L560	Chad (Sara)	Central Africa	Behar et al. 2008a	EU092899
L3d1	L3d1b1	L363	Guinea-Bissau (BalMane)	West Africa	Behar et al. 2008a	EU092728
L3d1	L3d1c	L406	Egypt	North Africa	Behar et al. 2008a	EU092762
L3d1	L3d1c1	L486	Tunisia	North Africa	Behar et al. 2008a	EU092830
L3d2	L3d2b	L370	Guinea-Bissau (Balanta)	West Africa	Behar et al. 2008a	EU092735
L3d3	L3d3a1a	L511	South Africa (Dama)	South Africa	Behar et al. 2008a	EU092851
L3d4	L3d4a	L377	Syria	Near East/SouthCaucasus/Anatolia	Behar et al. 2008a	EU092742
L3e1	L3e1	L319	Israel (Palestinian)	Near East/SouthCaucasus/Anatolia	Behar et al. 2008a	EU092685
L3e1	L3e1	L395	Jordan	Near East/SouthCaucasus/Anatolia	Behar et al. 2008a	EU092757
L3e1	L3e1	L483	Tunisia	North Africa	Behar et al. 2008a	EU092827
L3e1	L3e1	L548	Chad (Sara)	Central Africa	Behar et al. 2008a	EU092887
L3e1	L3e1a1a	L385	Arabia (South)	Near East/SouthCaucasus/Anatolia	Behar et al. 2008a	EU092749
L3e1	L3e1a2	L507	South Africa (Khoi)	South Africa	Behar et al. 2008a	EU092847
L3e1	L3e1a2	L528	South Africa (SWB)	South Africa	Behar et al. 2008a	EU092867
L3e1	L3e1a2	L536	South Africa (SEB)	South Africa	Behar et al. 2008a	EU092875
L3e1	L3e1a3a	L343	Mozambique (Ndau)	South Africa	Behar et al. 2008a	EU092709
L3e1	L3e1a3a	L439	Oman	Near East/SouthCaucasus/Anatolia	Behar et al. 2008a	EU092790
L3e1	L3e1a3b	L649	USA	America	Behar et al. 2008a	EU092960
L3e1	L3e1b1	L309	Israel (Palestinian)	Near East/SouthCaucasus/Anatolia	Behar et al. 2008a	EU092675
L3e1	L3e1b1	L315	Israel (Palestinian)	Near East/SouthCaucasus/Anatolia	Behar et al. 2008a	EU092681
L3e1	L3e1b2	L332	Mozambique (Ronga)	South Africa	Behar et al. 2008a	EU092698
L3e1	L3e1c	L375	Syria	Near East/SouthCaucasus/Anatolia	Behar et al. 2008a	EU092740
L3e1	L3e1c	L540	Chad (Laal)	Central Africa	Behar et al. 2008a	EU092879
L3e1	L3e1c	L541	Chad (Laal)	Central Africa	Behar et al. 2008a	EU092880
L3e1	L3e1c	L546	Chad (Laal)	Central Africa	Behar et al. 2008a	EU092885
L3e1	L3e1d1	L523	South Africa (SWB)	South Africa	Behar et al. 2008a	EU092862
L3e1	L3e1d1a	L327	Mozambique (Ronga)	South Africa	Behar et al. 2008a	EU092693
L3e1	L3e1e1	L577	Kenya	East Africa	Behar et al. 2008a	EU092915
L3e2	L3e2a	L413	Egypt	North Africa	Behar et al. 2008a	EU092769
L3e2	L3e2a2	L588	Tunisia	North Africa	Behar et al. 2008a	EU092926
L3e2	L3e2a3	L364	Guinea-Bissau (Fula)	West Africa	Behar et al. 2008a	EU092729
L3e2	L3e2b	L365	Guinea-Bissau (Felupe)	West Africa	Behar et al. 2008a	EU092730
L3e2	L3e2b	L579	Jordan	Near East/SouthCaucasus/Anatolia	Behar et al. 2008a	EU092917
L3e2	L3e2b2	L421	Egypt	North Africa	Behar et al. 2008a	EU092777
L3e2	L3e2b2	L432	Oman	Near East/SouthCaucasus/Anatolia	Behar et al. 2008a	EU092784
L3e2	L3e2b2	L433	Oman	Near East/SouthCaucasus/Anatolia	Behar et al. 2008a	EU092785
L3e3	L3e3a	L311	Israel (Palestinian)	Near East/SouthCaucasus/Anatolia	Behar et al. 2008a	EU092677
L3e3	L3e3a	L340	Mozambique (Shangaan)	South Africa	Behar et al. 2008a	EU092706
L3e3	L3e3a	L438	Oman	Near East/SouthCaucasus/Anatolia	Behar et al. 2008a	EU092789
L3e3	L3e3a	L568	Kenya	East Africa	Behar et al. 2008a	EU092907
L3e3	L3e3b	L556	Chad (Sara)	Central Africa	Behar et al. 2008a	EU092895
L3e4	L3e4	L388	Lebanon	Near East/SouthCaucasus/Anatolia	Behar et al. 2008a	EU092752
L3e4	L3e4a	L329	Mozambique (Ronga)	South Africa	Behar et al. 2008a	EU092695
L3e4	L3e4a1	L366	Guinea-Bissau (Beefada)	West Africa	Behar et al. 2008a	EU092731
L3e5	L3e5	L420	Egypt	North Africa	Behar et al. 2008a	EU092776
L3e5	L3e5a1	L476	Libya	North Africa	Behar et al. 2008a	EU092821
L3e5	L3e5b	L648	USA	America	Behar et al. 2008a	EU092959
L3f1	L3f1a	L552	Chad (Sara)	Central Africa	Behar et al. 2008a	EU092891
L3f1	L3f1b	L314	Israel (Palestinian)	Near East/SouthCaucasus/Anatolia	Behar et al. 2008a	EU092680
L3f1	L3f1b	L367	Guinea-Bissau (Bijago)	West Africa	Behar et al. 2008a	EU092732
L3f1	L3f1b	L376	Syria	Near East/SouthCaucasus/Anatolia	Behar et al. 2008a	EU092741
L3f1	L3f1b	L387	Lebanon	Near East/SouthCaucasus/Anatolia	Behar et al. 2008a	EU092751
L3f1	L3f1b	L415	Egypt	North Africa	Behar et al. 2008a	EU092771
L3f1	L3f1b1a	L330	Mozambique (Ronga)	South Africa	Behar et al. 2008a	EU092696
L3f1	L3f1b1a1	L518	South Africa (San)	South Africa	Behar et al. 2008a	EU092857
L3f1	L3f1b2	L456	Yemen	Near East/SouthCaucasus/Anatolia	Behar et al. 2008a	EU092805
L3f1	L3f1b2a	L398	Jordan	Near East/SouthCaucasus/Anatolia	Behar et al. 2008a	EU092758
L3f1	L3f1b2a	L642	USA	America	Behar et al. 2008a	EU092953
L3f1	L3f1b3	L544	Chad (Laal)	Central Africa	Behar et al. 2008a	EU092883
L3f1	L3f1b4	L338	Mozambique (Chop)	South Africa	Behar et al. 2008a	EU092704
L3f1	L3f1b4a	L526	South Africa (SWB)	South Africa	Behar et al. 2008a	EU092865
L3f1	L3f1b4a1	L440	Oman	Near East/SouthCaucasus/Anatolia	Behar et al. 2008a	EU092791
L3f1	L3f1b4a1	L573	Kenya	East Africa	Behar et al. 2008a	EU092912
L3f2	L3f2b	L414	Egypt	North Africa	Behar et al. 2008a	EU092770
L3f2	L3f2b	L538	Chad (Laal)	Central Africa	Behar et al. 2008a	EU092877
L3f3	L3f3a	L555	Chad (Sara)	Central Africa	Behar et al. 2008a	EU092894
L3h1	L3h1a2a1	L448	Yemen	Near East/SouthCaucasus/Anatolia	Behar et al. 2008a	EU092798
L3h1	L3h1a2b	L389	Lebanon	Near East/SouthCaucasus/Anatolia	Behar et al. 2008a	EU092753
L3h1	L3h1a2b	L416	Egypt	North Africa	Behar et al. 2008a	EU092772
L3h1	L3h1b1	L484	Tunisia	North Africa	Behar et al. 2008a	EU092828
L3h1	L3h1b1a	L547	Chad (Laal)	Central Africa	Behar et al. 2008a	EU092886
L3h1	L3h1b1a	L564	Chad (Sara)	Central Africa	Behar et al. 2008a	EU092903
L3h1	L3h1b1a	L612	Ethiopia	East Africa	Behar et al. 2008a	EU092947
L3h1	L3h1b2	L371	Guinea-Bissau (Bijago)	West Africa	Behar et al. 2008a	EU092736
L3i1	L3i1b	L585	Yemen	Near East/SouthCaucasus/Anatolia	Behar et al. 2008a	EU092923
L3i2	L3i2	L437	Oman	Near East/SouthCaucasus/Anatolia	Behar et al. 2008a	EU092788
L3k	L3k	L477	Libya (Arab)	North Africa	Behar et al. 2008a	EU092822
L3k1	L3k1	L480	Tunisia (Arab)	North Africa	Behar et al. 2008a	EU092824
L3x1	L3x1	L300	Ethiopia (Jew)	East Africa	Behar et al. 2008a	EU092666
L3x2	L3x2a	L609	Ethiopia	East Africa	Behar et al. 2008a	EU092944
L3x2	L3x2a1a	L318	Israel (Palestinian)	Near East/SouthCaucasus/Anatolia	Behar et al. 2008a	EU092684
L3x2	L3x2a1a	L582	Kuwait	Southwestern Asia	Behar et al. 2008a	EU092920
L3x2	L3x2b	L473	Algeria (Arab)	North Africa	Behar et al. 2008a	EU092818
L3h1	L3h1a2a1	1831	Ethiopia (Jew)	East Africa	Behar et al. 2008b	EF556166
L3x1	L3x1a1	4487	Yemen (Jew)	Near East/SouthCaucasus/Anatolia	Behar et al. 2008b	EF556171
L3b1	L3b1a	1226	African	Unknown	Behar et al. 2012	JQ702381
L3b1	L3b1a	782	Unknown	Unknown	Behar et al. 2012	JQ705361
L3b1	L3b1a	9051	Unknown	Unknown	Behar et al. 2012	JQ705753
L3b1	L3b1a1	9164	Unknown	Unknown	Behar et al. 2012	JQ705783
L3b1	L3b1a10	11614	Unknown	Unknown	Behar et al. 2012	JQ702241
L3b3	L3b3	435	Unknown	Unknown	Behar et al. 2012	JQ703986
L3b3	L3b3	6622	Unknown	Unknown	Behar et al. 2012	JQ704919
L3d1	L3d1a2	12599	Unknown	Unknown	Behar et al. 2012	JQ702481
L3d1	L3d1b2	12422	Unknown	Unknown	Behar et al. 2012	JQ702420
L3d1	L3d1b2	7029	Unknown	Unknown	Behar et al. 2012	JQ705077
L3d1	L3d1d	9597	South Africa	South Africa	Behar et al. 2012	JQ705912
L3d2	L3d2b	6878	Unknown	Unknown	Behar et al. 2012	JQ705019
L3d2	L3d2b	7927	Unknown	Unknown	Behar et al. 2012	JQ705410
L3e1	L3e1	5916	Unknown	Unknown	Behar et al. 2012	JQ704728
L3e1	L3e1a3a	9568	USA	America	Behar et al. 2012	JQ705902
L3e1	L3e1f2	8212	Unknown	Unknown	Behar et al. 2012	JQ705521
L3e2	L3e2a1a	6778	Unknown	Unknown	Behar et al. 2012	JQ704982
L3e2	L3e2a1b	12791	Unknown	Unknown	Behar et al. 2012	JQ702533
L3e2	L3e2a1b1	7187	Unknown	Unknown	Behar et al. 2012	JQ705136
L3e2	L3e2b	6854	Unknown	Unknown	Behar et al. 2012	JQ705012
L3e2	L3e2b1a	2307	Unknown	Unknown	Behar et al. 2012	JQ703138
L3e2	L3e2b1a1	6615	Ghana	West Africa	Behar et al. 2012	JQ704917
L3e2	L3e2b1a2	1010	African	Unknown	Behar et al. 2012	JQ701829
L3e3	L3e3b	11429	Unknown	Unknown	Behar et al. 2012	JQ702179
L3e3	L3e3b	3335	Unknown	Unknown	Behar et al. 2012	JQ703625
L3e3	L3e3b1	6641	Unknown	Unknown	Behar et al. 2012	JQ704931
L3e3	L3e3b2	9393	Unknown	Unknown	Behar et al. 2012	JQ705851
L3e4	L3e4a	7602	Unknown	Unknown	Behar et al. 2012	JQ705285
L3e4	L3e4a1	7710	Unknown	Unknown	Behar et al. 2012	JQ705320
L3e5	L3e5b	8511	Unknown	Unknown	Behar et al. 2012	JQ705596
L3f1	L3f1b	3323	Spain	Iberia	Behar et al. 2012	JQ703621
L3f1	L3f1b1a	5741	Ethiopia	East Africa	Behar et al. 2012	JQ704670
L3h1	L3h1b1a	7188	Unknown	Unknown	Behar et al. 2012	JQ705137
L3k1	L3k1	10853	Unknown	Unknown	Behar et al. 2012	JQ702047
L3k1	L3k1	7694	Unknown	Unknown	Behar et al. 2012	JQ705310
L3b3	L3b3	CT16	Italy (Sicily)	Europe	Cerezo et al. 2012	JN214451
L3d	L3d	TP35	Italy (Sicily)	Europe	Cerezo et al. 2012	JN214479
L3d1	L3d1b1	CF065	Italy (Umbria)	Europe	Cerezo et al. 2012	JN214450
L3d1	L3d1b1a	PG063	Italy (Umbria)	Europe	Cerezo et al. 2012	JN214459
L3d1	L3d1b1a	NC216	Italy (Campania)	Europe	Cerezo et al. 2012	JN214478
L3d1	L3d1b1a	MU68	Italy (Tuscany)	Europe	Cerezo et al. 2012	JN225467
L3d1	L3d1b1a	VO105	Italy (Tuscany)	Europe	Cerezo et al. 2012	JN225468
L3e1	L3e1f2	CERA11	Italy (Apulia)	Europe	Cerezo et al. 2012	JN214448
L3e2	L3e2b	ABA070D	Italy	Europe	Cerezo et al. 2012	JN214475
L3e2	L3e2b	ABW020D	Italy (Centre)	Europe	Cerezo et al. 2012	JN225464
L3e5	L3e5a	HOVIRAG	Hungary	Europe	Cerezo et al. 2012	JN214452
L3f1	L3f1b	13-GU	Andalusia	Iberia	Cerezo et al. 2012	JN214434
L3h1	L3h1b1a	Oligo 1	Spain (Galicia)	Iberia	Cerezo et al. 2012	JN214458
L3x2	L3x2b1	C40	Spain (Galicia)	Iberia	Cerezo et al. 2012	JN214446
L3f1	L3f1a1	CB1	Chad	Central Africa	Cerný et al. 2009	FJ625845
L3f1	L3f1b	CB16	Chad	Central Africa	Cerný et al. 2009	FJ625860
L3f3	L3f3	CB7	Chad	Central Africa	Cerný et al. 2009	FJ625851
L3f3	L3f3a	CB2	Chad	Central Africa	Cerný et al. 2009	FJ625846
L3f3	L3f3a	CB3	Chad	Central Africa	Cerný et al. 2009	FJ625847
L3f3	L3f3a	CB4	Chad	Central Africa	Cerný et al. 2009	FJ625848
L3f3	L3f3a	CB5	Chad	Central Africa	Cerný et al. 2009	FJ625849
L3f3	L3f3a	CB9	Chad	Central Africa	Cerný et al. 2009	FJ625853
L3f3	L3f3a	CB10	Chad	Central Africa	Cerný et al. 2009	FJ625854
L3f3	L3f3a	CB11	Chad	Central Africa	Cerný et al. 2009	FJ625855
L3f3	L3f3a	CB12	Chad	Central Africa	Cerný et al. 2009	FJ625856
L3f3	L3f3b	CB6	Chad	Central Africa	Cerný et al. 2009	FJ625850
L3f3	L3f3b	CB8	Chad	Central Africa	Cerný et al. 2009	FJ625852
L3f3	L3f3b	CB13	Chad	Central Africa	Cerný et al. 2009	FJ625857
L3f3	L3f3b	CB14	Chad	Central Africa	Cerný et al. 2009	FJ625858
L3f3	L3f3b	CB15	Chad	Central Africa	Cerný et al. 2009	FJ625859
L3b1	L3b1a3	TC10	Tunisia	North Africa	Costa et al. 2009	FJ460529
L3b1	L3b1a4	TC17	Tunisia	North Africa	Costa et al. 2009	FJ460536
L3d4	L3d4a	TC21	Tunisia	North Africa	Costa et al. 2009	FJ460540
L3e5	L3e5d	TC14	Tunisia	North Africa	Costa et al. 2009	FJ460533
L3d1	L3d1a1a	64-D_QS	Iran (Qashqai)	Southwestern Asia	Derenko et al. 2013	KC911529
L3d1	L3d1a1a	65-D_QS	Iran (Qashqai)	Southwestern Asia	Derenko et al. 2013	KC911533
L3e3	L3e3a	95_A_Ps	Iran (Persian)	Southwestern Asia	Derenko et al. 2013	KC911506
L3f1	L3f1b	119-D_QS	Iran (Qashqai)	Southwestern Asia	Derenko et al. 2013	KC911360
L3b1	L3b1a7	FTDNA N104703	USA	America	Family Tree DNA	JX666328
L3d2	L3d2b	-	USA	America	Family Tree DNA	HQ425328
L3e1	L3e1	N42599	USA	America	Family Tree DNA	GU056815
L3e2	L3e2b4	-	USA	America	Family Tree DNA	JN381504
L3b1	L3b1a1a	NA19017	Kenya	East Africa	HapMap Project	-
L3b1	L3b1a1a	NA19026	Kenya	East Africa	HapMap Project	-
L3b1	L3b1a1a	NA19030	Kenya	East Africa	HapMap Project	-
L3b1	L3b1a1a	NA19320	Kenya	East Africa	HapMap Project	-
L3b1	L3b1a1a	NA19475	Kenya	East Africa	HapMap Project	-
L3b1	L3b1a5	NA18865	Nigeria (Yoruba)	West Africa	HapMap Project	-
L3d6	L3d6	NA18864	Nigeria (Yoruba)	West Africa	HapMap Project	-
L3f1	L3f1b1a	NA18881	Nigeria	West Africa	HapMap Project	-
L3h1	L3h1a1	NA19037	Kenya	East Africa	HapMap Project	-
L3i1	L3i1b	NA21118	Gujarati Indians (USA)	America	HapMap Project	-
L3i1	L3i1b	NA21142	Gujarati Indians (USA)	America	HapMap Project	-
L3b1	L3b1	J27	Morocco	North Africa	Harich et al. 2010	GU455421
L3d4	L3d4	J81	Morocco	North Africa	Harich et al. 2010	GU455417
L3d4	L3d4	J79	Morocco	North Africa	Harich et al. 2010	GU455420
L3e2	L3e2b	J32	Morocco	North Africa	Harich et al. 2010	GU455416
L3f1	L3f1a	J43	Morocco	North Africa	Harich et al. 2010	GU455419
L3f1	L3f1b5	J1	Morocco	North Africa	Harich et al. 2010	GU455415
L3f1	L3f1b5	J28	Morocco	North Africa	Harich et al. 2010	GU455422
L3h1	L3h1b2	J40	Morocco	North Africa	Harich et al. 2010	GU455418
L3b1	L3b1a1a	HGDP01412	Kenya (Bantu)	East Africa	Hartmann et al. 2009	EU597490
L3d2	L3d2b	NA19153	Nigeria (Yoruba)	West Africa	Hartmann et al. 2009	EU597512
L3d3	L3d3a1a	HGDP01028	South Africa (Herero)	South Africa	Hartmann et al. 2009	EU597526
L3d5	L3d5	NA19144	Nigeria (Yoruba)	West Africa	Hartmann et al. 2009	EU597500
L3d1	L3d1a1a	-	African (Yoruba)	West Africa	Ingman et al. 2000	AF347014
[truncated: 224 more rows]
